# Supplementary material for: PathoEye: A deep learning framework for the whole-slide image analysis of skin tissue
Source: Comput Struct Biotechnol J. 2025 Nov 23;27:5391–400. doi: 10.1016/j.csbj.2025.11.052 (PMC12699262; doi:10.1016/j.csbj.2025.11.052)
Supplement: Supplementary file 2 — Supplementary material [file mmc2.zip]

Archive with 9 entries (9 files):
- Supplementary.Table S2.xlsx
- Supplementary.Table S3.xlsx
- Supplementary.Table S4.xlsx
- Supplementary.Table S5.xlsx
- Supplementary.Table S6.xlsx
- Supplementary.Table S7.xlsx
- Supplementary.Table S8.xlsx
- Supplementary Notes.docx
- Supplementary.Table S1.xlsx
