# Supplementary material for: PathoEye: A deep learning framework for the whole-slide image analysis of skin tissue
Source: Comput Struct Biotechnol J. 2025 Nov 23;27:5391–400. doi: 10.1016/j.csbj.2025.11.052 (PMC12699262; doi:10.1016/j.csbj.2025.11.052)
Supplement: Supplementary file 2 — Supplementary material [file mmc2.zip › Supplementary.Table S4.xlsx]

## Sheet: Table S4
Supplementary Table S4. The filtered 101 radiomic features in level 2 images of the young skin tissues
	GTEX-12126-0326_5022.csv	GTEX-12126-0326_5024.csv	GTEX-12126-0326_5026.csv	GTEX-12126-0326_1102.csv	GTEX-12126-0326_1217.csv	GTEX-12126-0326_12115.csv	GTEX-12126-0326_1404.csv	GTEX-12126-0326_1416.csv	GTEX-12126-0326_1418.csv	GTEX-12126-0326_14111.csv	GTEX-12126-0326_1903.csv	GTEX-12126-0326_2007.csv	GTEX-12126-0326_20010.csv	GTEX-12126-0326_2015.csv	GTEX-12126-0326_2016.csv	GTEX-12126-0326_20110.csv	GTEX-12126-0326_2707.csv	GTEX-12126-0326_2713.csv	GTEX-12126-0326_2715.csv	GTEX-12126-0326_2716.csv	GTEX-12126-0326_2717.csv	GTEX-12126-0326_2718.csv	GTEX-12126-0326_2719.csv	GTEX-12126-0326_2814.csv	GTEX-12126-0326_3105.csv	GTEX-12126-0326_31110.csv	GTEX-12126-0326_3201.csv	GTEX-12126-0326_3211.csv	GTEX-12126-0326_3806.csv	GTEX-12126-0326_3814.csv	GTEX-12126-0326_3819.csv	GTEX-12126-0326_38110.csv	GTEX-12126-0326_206.csv	GTEX-12126-0326_2010.csv	GTEX-12126-0326_703.csv	GTEX-12126-0326_705.csv	GTEX-12126-0326_707.csv	GTEX-13RTK-1426_414.csv	GTEX-13RTK-1426_1311.csv	GTEX-13RTK-1426_1316.csv	GTEX-13RTK-1426_1502.csv	GTEX-13RTK-1426_1507.csv	GTEX-13RTK-1426_1513.csv	GTEX-13RTK-1426_15111.csv	GTEX-13RTK-1426_15112.csv	GTEX-13RTK-1426_22012.csv	GTEX-13RTK-1426_2414.csv	GTEX-13RTK-1426_2812.csv	GTEX-13RTK-1426_2813.csv
diagnostics_Image-original_Mean	114.105	139.499	120.241	125.136	106.816	115.743	145.035	101.116	96.3037	110.397	130.586	133.059	121.376	115.978	111.616	107.962	141.477	123.293	119.004	122.331	115.918	119.782	121.527	124.586	116.905	102.391	139.097	114.778	139.084	116.012	114.257	128.897	116.848	128.359	122.419	130.698	126.4	158.078	157.107	166.465	146.271	172.57	151.238	136.72	151.08	154.638	142.045	148.026	136.872
diagnostics_Image-original_Minimum	0	0	0	0	0	0	0	0	0	0	0	0	0	0	0	0	0	0	0	0	0	0	0	0	0	0	0	0	0	0	0	0	0	0	0	0	0	0	4	1	4	7	4	4	1	1	0	0	0
diagnostics_Image-interpolated_Mean	-3.61193e-14	-2.72375e-14	-1.30266e-14	5.92119e-15	-4.38168e-14	4.32247e-14	5.92119e-15	3.55271e-15	4.44089e-14	-4.9886e-14	9.4739e-15	-8.05282e-14	4.52971e-14	-6.39488e-14	2.36848e-15	4.35948e-14	7.10543e-15	1.06581e-14	-3.25665e-14	2.07242e-14	7.40149e-15	6.36528e-14	-5.84717e-15	-8.88178e-16	5.32907e-15	-3.53791e-14	-2.66454e-14	-3.4935e-14	-4.05601e-14	1.18424e-15	-4.41129e-14	6.30607e-14	-1.95399e-14	1.42109e-14	2.90138e-14	4.44089e-14	-1.30266e-14	-5.92119e-14	6.57252e-14	7.07582e-14	1.06581e-14	-5.92119e-16	-6.39488e-14	8.76336e-14	2.72375e-14	3.61193e-14	-8.88178e-14	-6.33567e-14	4.14483e-15
diagnostics_Image-interpolated_Minimum	-821.542	-854.046	-823.741	-823.001	-751.481	-787.309	-968.135	-754.979	-784.249	-839.821	-816.459	-825.047	-762.545	-816.465	-808.768	-798.622	-853.732	-882.141	-858.098	-812.834	-858.136	-829.231	-880.084	-837.488	-730.159	-754.74	-903.876	-861.552	-901.787	-845.499	-888.005	-892.89	-724.703	-826.317	-780.991	-796.218	-802.982	-1033.74	-1059.55	-1154.25	-900.687	-1077.96	-1018.33	-886.257	-1020.12	-949.952	-961.915	-1023.54	-918.25
diagnostics_Image-interpolated_Maximum	1014.43	707.127	923.205	854.094	1042.51	947.259	734.038	1148.97	1292.34	1100.03	777.864	756.112	839.497	978.686	1038.96	1087.68	685.042	942.339	980.614	881.525	1029.62	936.094	966.593	876.669	862.505	1124.9	753.159	1052.54	751.573	1012.95	1093.85	873.531	856.832	815.256	845.822	757.25	816.962	633.818	677.445	617.596	688.34	536.665	717.645	789.833	706.364	620.542	764.922	739.688	792.496
diagnostics_Mask-interpolated_Mean	-1.5013	-1.08968	-1.34231	-0.508724	-1.85868	-1.13794	-0.510109	-1.66953	-1.17315	-1.00871	-1.08697	-0.948017	-1.0383	-1.25391	-1.80237	-2.02762	-0.652686	-1.40158	-1.61516	-1.38626	-1.56633	-1.82956	-1.11755	-1.28003	-0.697925	-0.663608	-0.237345	-1.77708	-0.59811	-1.27229	-1.13	-1.1419	-0.891057	-0.924612	-1.43845	-0.773214	-1.04202	-1.52203	-0.924138	-0.970333	-0.764467	-0.116494	-1.48245	-1.01485	-1.38964	-0.572675	-0.95348	-0.800956	-1.23751
diagnostics_Mask-interpolated_Minimum	-821.542	-854.046	-823.741	-823.001	-751.481	-787.309	-968.135	-754.979	-784.249	-839.821	-816.459	-825.047	-762.545	-816.465	-808.768	-798.622	-853.732	-882.141	-858.098	-812.834	-858.136	-829.231	-880.084	-837.488	-730.159	-754.74	-903.876	-861.552	-901.787	-845.499	-888.005	-892.89	-724.703	-826.317	-780.991	-796.218	-802.982	-1033.74	-1059.55	-1154.25	-900.687	-1077.96	-1018.33	-886.257	-1020.12	-949.952	-961.915	-1023.54	-918.25
diagnostics_Mask-interpolated_Maximum	1014.43	707.127	923.205	854.094	1042.51	947.259	734.038	1148.97	1292.34	1100.03	777.864	756.112	839.497	978.686	1038.96	1087.68	685.042	942.339	980.614	881.525	1029.62	936.094	966.593	876.669	862.505	1124.9	753.159	1052.54	751.573	1012.95	1093.85	873.531	856.832	815.256	845.822	757.25	816.962	633.818	677.445	617.596	688.34	536.665	717.645	789.833	706.364	620.542	764.922	739.688	792.496
original_firstorder_10Percentile	-540.747	-615.279	-556.561	-592.812	-526.352	-556.033	-634.375	-523.519	-539.944	-565.96	-585.126	-595.624	-561.504	-577.111	-562.404	-547.115	-606.321	-574.484	-576.883	-560.341	-576.824	-559.24	-583.168	-582.045	-555.279	-563.091	-604.959	-576.314	-616.501	-561.265	-584.898	-588.096	-569.651	-594.566	-564.083	-576.905	-580.637	-713.311	-741.214	-756.627	-660.117	-752.431	-686.351	-639.184	-666.666	-684.081	-643.636	-670.895	-643.189
original_firstorder_90Percentile	899.23	633.66	827.294	748.864	922.915	845.226	653.936	895.106	885.168	864.204	696.585	669.303	751.542	844.93	836.074	873.161	612.629	820.707	858.033	788.502	859.349	825.329	836.239	782.558	768.819	852.165	668.683	842.368	660.8	874.481	821.83	769.624	770.003	731.568	756.507	684.146	728.023	555.344	587.482	533.887	606.04	458.538	627.733	703.024	618	540.162	670.115	642.883	698.572
original_firstorder_Energy	9.72472e+11	9.73659e+11	9.72962e+11	9.74385e+11	9.71762e+11	9.73206e+11	9.74613e+11	9.71917e+11	9.72936e+11	9.73252e+11	9.73612e+11	9.73805e+11	9.73551e+11	9.72876e+11	9.71995e+11	9.71321e+11	9.74292e+11	9.72716e+11	9.72411e+11	9.72879e+11	9.72377e+11	9.72004e+11	9.73146e+11	9.72951e+11	9.74131e+11	9.73975e+11	9.74963e+11	9.71935e+11	9.74488e+11	9.72912e+11	9.73249e+11	9.7332e+11	9.7378e+11	9.73727e+11	9.72761e+11	9.74036e+11	9.73637e+11	9.73104e+11	9.73859e+11	9.73944e+11	9.74047e+11	9.75278e+11	9.72832e+11	9.73551e+11	9.73168e+11	9.74579e+11	9.73693e+11	9.7406e+11	9.73284e+11
original_firstorder_Entropy	5.82348	5.13732	5.65847	5.7164	5.75452	5.71943	5.57245	5.80098	6.00792	5.99395	5.45927	5.46339	5.48983	5.89492	5.9505	5.91884	4.99049	5.87228	5.90291	5.59825	5.95521	5.76719	5.91825	5.69067	5.49615	5.96548	5.54542	6.01591	5.50035	5.91497	6.08372	5.79013	5.58975	5.5042	5.60011	5.20755	5.53196	5.33451	5.71935	5.3917	5.33605	4.74954	5.65491	5.63112	5.52859	5.08292	5.69518	5.68468	5.69853
original_firstorder_InterquartileRange	748.788	1065.27	849.495	940.489	710.563	836.674	1014.63	574.916	561.901	654.224	1019.12	1066.51	967.508	837.737	797.06	680.548	1049.99	851.424	785.959	930.236	732.892	865.355	825.573	920.94	955.599	648.659	1046.21	713.095	1050.37	772.533	707.25	907.456	961.326	984.944	956.949	1084.38	992.613	1000.54	934.239	934.751	1050.91	911.482	968.273	974.937	1012.78	1014.02	981.927	961.133	959.36
original_firstorder_Kurtosis	2.17442	1.41548	1.93477	1.68188	2.28959	1.9618	1.52058	2.67523	3.03835	2.39475	1.50401	1.45074	1.64884	1.99834	2.11468	2.35659	1.33885	1.93053	2.05609	1.78888	2.16754	1.92688	1.98013	1.77205	1.7015	2.39008	1.47772	2.21573	1.47708	2.11359	2.27812	1.76067	1.70038	1.64041	1.68337	1.48038	1.61553	1.568	1.75117	1.82563	1.46311	1.72399	1.67435	1.62642	1.59321	1.41607	1.59641	1.64226	1.63163
original_firstorder_Maximum	1014.43	707.127	923.205	854.094	1042.51	947.259	734.038	1148.97	1292.34	1100.03	777.864	756.112	839.497	978.686	1038.96	1087.68	685.042	942.339	980.614	881.525	1029.62	936.094	966.593	876.669	862.505	1124.9	753.159	1052.54	751.573	1012.95	1093.85	873.531	856.832	815.256	845.822	757.25	816.962	633.818	677.445	617.596	688.34	536.665	717.645	789.833	706.364	620.542	764.922	739.688	792.496
original_firstorder_MeanAbsoluteDeviation	418.087	457.858	426.604	441.175	416.222	426.752	452.049	402.044	391.654	407.932	453.964	456.713	444.438	423.446	420.45	411.477	465.112	426.581	420.797	434.292	416.448	427.01	423.37	433.297	442.071	410.015	454.567	414.439	454.308	418.758	412.417	434.919	440.367	441.894	441.173	455.251	443.882	452.54	439.98	441.793	455.149	457.501	439.812	440.996	447.155	464.766	444.793	443.925	441.642
original_firstorder_Mean	-1.5013	-1.08968	-1.34231	-0.508724	-1.85868	-1.13794	-0.510109	-1.66953	-1.17315	-1.00871	-1.08697	-0.948017	-1.0383	-1.25391	-1.80237	-2.02762	-0.652686	-1.40158	-1.61516	-1.38626	-1.56633	-1.82956	-1.11755	-1.28003	-0.697925	-0.663608	-0.237345	-1.77708	-0.59811	-1.27229	-1.13	-1.1419	-0.891057	-0.924612	-1.43845	-0.773214	-1.04202	-1.52203	-0.924138	-0.970333	-0.764467	-0.116494	-1.48245	-1.01485	-1.38964	-0.572675	-0.95348	-0.800956	-1.23751
original_firstorder_Median	-151.953	-137.743	-152.366	-152.163	-167.553	-154.701	-113.711	-157.663	-124.626	-124.739	-166.225	-142.979	-171.988	-140.643	-142.136	-147.662	-135.637	-145.194	-129.823	-161.668	-125.244	-150.792	-126.93	-131.659	-193.025	-142.936	-143.589	-118.433	-136.703	-131.27	-103.035	-130.905	-160.312	-150.375	-168.544	-180.923	-155.005	12.5689	40.7786	80.4628	-84.0157	269.731	-22.3924	-104.972	-68.5143	20.7862	-95.1108	-48.5793	-99.7759
original_firstorder_Minimum	-821.542	-854.046	-823.741	-823.001	-751.481	-787.309	-968.135	-754.979	-784.249	-839.821	-816.459	-825.047	-762.545	-816.465	-808.768	-798.622	-853.732	-882.141	-858.098	-812.834	-858.136	-829.231	-880.084	-837.488	-730.159	-754.74	-903.876	-861.552	-901.787	-845.499	-888.005	-892.89	-724.703	-826.317	-780.991	-796.218	-802.982	-1033.74	-1059.55	-1154.25	-900.687	-1077.96	-1018.33	-886.257	-1020.12	-949.952	-961.915	-1023.54	-918.25
original_firstorder_Range	1835.97	1561.17	1746.95	1677.09	1794	1734.57	1702.17	1903.94	2076.59	1939.85	1594.32	1581.16	1602.04	1795.15	1847.73	1886.3	1538.77	1824.48	1838.71	1694.36	1887.75	1765.33	1846.68	1714.16	1592.66	1879.64	1657.03	1914.1	1653.36	1858.45	1981.85	1766.42	1581.54	1641.57	1626.81	1553.47	1619.94	1667.56	1736.99	1771.84	1589.03	1614.63	1735.97	1676.09	1726.48	1570.49	1726.84	1763.23	1710.75
original_firstorder_RobustMeanAbsoluteDeviation	324.062	415.302	362.853	372.244	320.194	347.052	396.793	284.707	267.037	300.729	405.214	402.626	381.552	332.836	325.463	306.464	436.626	346.987	332.21	368.996	318.591	349.383	333.572	371.415	382.102	303.999	404.453	315.616	399.084	325.44	308.193	366.756	382.106	386.104	373.612	401.385	379.513	397.477	369.771	376.424	401.406	394.417	374.162	387.389	387.037	419.327	380.085	378.207	385.148
original_firstorder_RootMeanSquared	1116.37	1117.05	1116.65	1117.47	1115.96	1116.79	1117.6	1116.05	1116.63	1116.82	1117.02	1117.13	1116.99	1116.6	1116.1	1115.71	1117.41	1116.51	1116.33	1116.6	1116.31	1116.1	1116.76	1116.64	1117.32	1117.23	1117.8	1116.06	1117.53	1116.62	1116.82	1116.86	1117.12	1117.09	1116.53	1117.27	1117.04	1116.73	1117.16	1117.21	1117.27	1117.98	1116.58	1116.99	1116.77	1117.58	1117.07	1117.28	1116.83
original_firstorder_Skewness	0.670105	0.156914	0.560051	0.37381	0.763462	0.56992	0.0876047	0.918486	0.955667	0.689748	0.28713	0.211543	0.443133	0.546066	0.610965	0.739658	0.104413	0.505181	0.556202	0.501108	0.602127	0.544609	0.506517	0.428619	0.500979	0.736853	0.182799	0.59566	0.166466	0.59971	0.580971	0.376255	0.445662	0.355567	0.443508	0.310842	0.369383	-0.233623	-0.304388	-0.440734	-0.00618141	-0.544503	-0.120624	0.182065	-0.0645783	-0.190291	0.0921127	-0.0564537	0.140948
original_firstorder_TotalEnergy	9.72472e+11	9.73659e+11	9.72962e+11	9.74385e+11	9.71762e+11	9.73206e+11	9.74613e+11	9.71917e+11	9.72936e+11	9.73252e+11	9.73612e+11	9.73805e+11	9.73551e+11	9.72876e+11	9.71995e+11	9.71321e+11	9.74292e+11	9.72716e+11	9.72411e+11	9.72879e+11	9.72377e+11	9.72004e+11	9.73146e+11	9.72951e+11	9.74131e+11	9.73975e+11	9.74963e+11	9.71935e+11	9.74488e+11	9.72912e+11	9.73249e+11	9.7332e+11	9.7378e+11	9.73727e+11	9.72761e+11	9.74036e+11	9.73637e+11	9.73104e+11	9.73859e+11	9.73944e+11	9.74047e+11	9.75278e+11	9.72832e+11	9.73551e+11	9.73168e+11	9.74579e+11	9.73693e+11	9.7406e+11	9.73284e+11
original_firstorder_Uniformity	0.0209985	0.0573253	0.0263261	0.0235526	0.0222945	0.0243284	0.0326101	0.0215839	0.0181228	0.0179279	0.0333124	0.0334865	0.0315213	0.0191723	0.0182104	0.0190078	0.0653305	0.0196624	0.0192541	0.0278379	0.0182652	0.0221546	0.0187895	0.025807	0.0301379	0.0182425	0.0299748	0.0172373	0.0338131	0.018952	0.016268	0.02265	0.0269591	0.03405	0.0264451	0.0512404	0.030912	0.0515292	0.0310508	0.0586605	0.0459372	0.0983696	0.0325104	0.0299835	0.0418971	0.0672284	0.0283763	0.033486	0.0287409
original_firstorder_Variance	249280	249979	249590	249748	249084	249494	250044	248904	249219	249296	249913	249884	249737	249304	249270	248856	249917	249394	249429	249572	249288	249335	249377	249453	249801	249532	249946	249142	250059	249386	249535	249649	249737	249736	249525	249830	249856	250132	249905	250106	249826	250109	249703	249691	249950	250125	249750	249915	249794
original_glcm_Autocorrelation	1232.77	1504.64	1287.17	1282.81	1137.78	1209.51	1709.34	1092.7	1094.99	1255.06	1307.85	1396.82	1195.24	1212.8	1190.07	1140.36	1508.75	1429.29	1353.46	1296.2	1333.24	1325.43	1416.07	1353.54	1127.95	1036.71	1590.04	1311.63	1584.71	1280.12	1367.52	1455.9	1089.23	1396.97	1235.44	1281.9	1297.33	1999.14	2069.37	2440.76	1625.11	2236.53	1891.91	1510.51	1869.95	1718.99	1697.85	1855.67	1568.14
original_glcm_ClusterProminence	4.66912e+06	3.43899e+06	4.57461e+06	3.74081e+06	5.26482e+06	4.46753e+06	3.36402e+06	5.54335e+06	4.65512e+06	4.20332e+06	3.53965e+06	3.45772e+06	3.91747e+06	3.84092e+06	3.82661e+06	4.46574e+06	3.24279e+06	3.88271e+06	3.98013e+06	4.16394e+06	3.9084e+06	4.18345e+06	3.8251e+06	3.99999e+06	3.97395e+06	3.29809e+06	3.39297e+06	3.68032e+06	3.35482e+06	4.17057e+06	3.46214e+06	3.75872e+06	4.11274e+06	3.93802e+06	3.90657e+06	3.61815e+06	3.67273e+06	3.49574e+06	3.74316e+06	4.04679e+06	3.38542e+06	3.94092e+06	3.70442e+06	3.69506e+06	3.48698e+06	3.25951e+06	3.44108e+06	3.56019e+06	3.62915e+06
original_glcm_ClusterShade	41555.1	19463.4	41644.6	26528.2	49767.4	38732.5	13383.9	50861.6	39603.5	33540.8	24804.4	21524.8	33506.5	29062.2	30186.2	38633.2	16603.5	30730.7	31335.3	36665.2	30776.3	35900.8	29054.1	31272.7	35058.9	24744.4	19509.1	27181.8	18907	34352.4	23618.6	26855.1	32502	29627.8	32645	27475.4	27616.1	-4699.26	-11959.5	-18549.8	8570.91	-25132.7	217.248	18435.7	4298.45	-2254.82	12362.8	4219.97	14924.5
original_glcm_ClusterTendency	1276.52	1506.48	1374.97	1349.46	1321.05	1336.92	1380.33	1232.6	1124.2	1195.21	1393	1436.23	1402.9	1225.66	1189.74	1211.79	1508.1	1267.64	1254.56	1382.67	1219.35	1322.71	1249.55	1367.35	1378.49	1102.68	1415.67	1178.59	1408.01	1239.63	1157.2	1318.17	1421.03	1438.72	1378.81	1452.99	1373.3	1472.35	1450.86	1479.35	1479.77	1558.25	1437.75	1418.06	1404.5	1507.69	1367.58	1377.01	1393.51
original_glcm_Contrast	319.766	170.365	260.259	267.622	283.293	274.36	270.04	335.641	403.353	366.804	245.115	218.556	224.456	344.235	367.895	348.481	172.621	324.071	328.408	250.92	350.059	286.112	339.685	254.86	241.073	403.235	237.247	371.899	241.287	342.81	390.676	299.468	206.765	209.647	249.903	199.73	249.148	205.267	210.45	206.333	187.127	151.999	221.473	231.34	253.162	175.632	275.564	271.186	245.58
original_glcm_Correlation	0.599647	0.800359	0.684808	0.670403	0.647851	0.66091	0.676706	0.569443	0.462309	0.526322	0.703565	0.73898	0.72633	0.558585	0.522966	0.549748	0.798326	0.592889	0.583806	0.695205	0.550795	0.645259	0.571559	0.687835	0.703768	0.450821	0.716474	0.515211	0.711122	0.56535	0.488663	0.631637	0.747369	0.748534	0.695113	0.761427	0.694851	0.759885	0.750344	0.759728	0.779568	0.826749	0.737082	0.723093	0.699308	0.79557	0.668242	0.675161	0.70356
original_glcm_DifferenceAverage	12.5238	8.30367	11.1265	11.0284	11.6898	11.3959	10.8571	12.7887	14.5327	13.9621	10.0153	9.4695	9.75299	12.9384	13.475	13.1673	8.02118	12.6148	12.8176	10.68	13.4044	11.6925	13.0885	10.8867	9.97573	13.9533	10.0624	13.9348	10.1468	13.0821	14.5237	11.9491	9.40295	9.70608	10.4747	8.83689	10.2998	9.21136	10.1346	9.3817	8.79118	7.13787	10.1657	10.372	10.5665	8.035	11.3669	11.1538	10.7307
original_glcm_DifferenceEntropy	4.67447	4.14012	4.57046	4.52039	4.61216	4.55462	4.46038	4.67444	4.81661	4.82998	4.31806	4.34237	4.37602	4.74112	4.78674	4.72933	4.05102	4.7273	4.75454	4.49056	4.80106	4.64392	4.76743	4.51557	4.37317	4.78528	4.45173	4.86099	4.46098	4.79388	4.91592	4.69158	4.29208	4.37072	4.48553	4.2119	4.41901	4.24188	4.46583	4.28941	4.07952	3.62833	4.22041	4.3047	4.32255	3.98906	4.5639	4.48563	4.45833
original_glcm_DifferenceVariance	120.922	84.4462	105.342	114.206	110.59	110.578	121.663	127.956	136.229	124.384	117.546	106.286	105.157	135.558	140.248	129.696	91.8061	124.948	123.207	106.762	125.547	114.937	124.82	105.722	114.512	156.661	110.881	131.001	114.851	130.289	131.025	122.708	94.403	92.0245	112.076	101.124	115.358	99.4538	83.7846	96.6833	87.0838	85.6631	87.0522	92.157	109.854	93.6386	114.101	113.876	100.069
original_glcm_Id	0.239937	0.372739	0.271064	0.26669	0.248185	0.265229	0.29502	0.228631	0.189084	0.194522	0.319804	0.32099	0.308783	0.226787	0.214438	0.217043	0.39496	0.227777	0.224799	0.288333	0.21084	0.25353	0.221492	0.280475	0.310518	0.208481	0.29982	0.197024	0.311324	0.220486	0.179727	0.250908	0.303409	0.308456	0.28586	0.363763	0.303148	0.353959	0.291855	0.35794	0.362115	0.457882	0.312513	0.303511	0.326899	0.398379	0.27879	0.301482	0.289824
original_glcm_Idm	0.178111	0.32156	0.211377	0.200943	0.185023	0.20447	0.236756	0.165531	0.124625	0.12985	0.261737	0.261359	0.248945	0.161068	0.147849	0.151744	0.346309	0.16207	0.160622	0.229228	0.14637	0.190664	0.157149	0.220559	0.250882	0.140861	0.236802	0.13095	0.253408	0.154901	0.112786	0.188323	0.240677	0.250651	0.223208	0.309028	0.244097	0.302808	0.232062	0.305428	0.312447	0.420077	0.259791	0.249118	0.273942	0.350714	0.221259	0.245017	0.232407
original_glcm_Idmn	0.951484	0.964832	0.95554	0.952519	0.955481	0.95342	0.953325	0.953058	0.952198	0.950687	0.953057	0.957554	0.956487	0.947124	0.946501	0.950055	0.964028	0.950981	0.95136	0.956208	0.950678	0.954054	0.949822	0.956373	0.953955	0.943829	0.957643	0.949035	0.956807	0.949541	0.948869	0.950989	0.958264	0.9605	0.953247	0.958944	0.953453	0.962483	0.963638	0.965811	0.962637	0.970363	0.96106	0.957705	0.956622	0.963376	0.953175	0.955016	0.956668
original_glcm_Idn	0.87183	0.900031	0.878714	0.878017	0.877569	0.876606	0.882085	0.873702	0.867532	0.865016	0.885657	0.890256	0.886844	0.867502	0.865626	0.869019	0.903187	0.871024	0.870264	0.882329	0.867654	0.87652	0.867951	0.881368	0.885607	0.864054	0.887887	0.864467	0.887309	0.868281	0.86172	0.873197	0.888408	0.888547	0.880947	0.894555	0.883379	0.896228	0.888023	0.898628	0.896343	0.916861	0.887637	0.883225	0.885636	0.903441	0.877203	0.88091	0.881153
original_glcm_Imc1	-0.198302	-0.265294	-0.209127	-0.217254	-0.208269	-0.218176	-0.219746	-0.197516	-0.161854	-0.159196	-0.257164	-0.238859	-0.233692	-0.176079	-0.164269	-0.175919	-0.280539	-0.172747	-0.174023	-0.228397	-0.165974	-0.195922	-0.172495	-0.217985	-0.240953	-0.161185	-0.218142	-0.148216	-0.210926	-0.165469	-0.132455	-0.181768	-0.2601	-0.237235	-0.222571	-0.255448	-0.225789	-0.249013	-0.227663	-0.259714	-0.296547	-0.347866	-0.288903	-0.26531	-0.260083	-0.289013	-0.217939	-0.235117	-0.240823
original_glcm_Imc2	0.904064	0.948677	0.916524	0.921069	0.913604	0.925087	0.92366	0.905377	0.854867	0.859759	0.948229	0.933998	0.931969	0.882585	0.855533	0.875071	0.9527	0.870474	0.875731	0.930407	0.863804	0.902653	0.871189	0.92365	0.933384	0.836666	0.920151	0.831685	0.91805	0.865912	0.795418	0.888208	0.949337	0.938822	0.92366	0.940622	0.925714	0.942511	0.939323	0.952852	0.961707	0.971682	0.964545	0.951058	0.950888	0.956445	0.926601	0.938866	0.941941
original_glcm_InverseVariance	0.151143	0.204099	0.169225	0.158056	0.158153	0.16322	0.188918	0.147345	0.118293	0.121857	0.199395	0.202764	0.192488	0.139794	0.132345	0.137655	0.221138	0.139943	0.141914	0.174467	0.134466	0.157513	0.136635	0.167403	0.198276	0.130711	0.176526	0.122303	0.193306	0.134548	0.108821	0.158677	0.190368	0.184502	0.180027	0.186213	0.1936	0.201313	0.14807	0.154298	0.208889	0.250228	0.184563	0.178881	0.165267	0.228359	0.169845	0.145374	0.162503
original_glcm_JointAverage	31.4951	34.2041	31.7369	31.7975	29.6127	30.7005	37.8226	29.4403	30.2087	32.3415	31.9348	33.0377	29.9942	31.4761	31.3487	30.3764	34.2669	34.5219	33.4701	31.8132	33.3779	32.6324	34.4505	32.775	29.0267	29.3224	35.9777	33.2867	35.9447	32.4682	34.2604	34.638	28.0132	32.9962	30.8559	31.1092	31.862	41.0061	41.9314	46.061	36.071	43.4098	39.8336	34.8233	39.7608	37.2196	37.7295	39.7228	35.7763
original_glcm_JointEnergy	0.00262321	0.0243503	0.00539133	0.00423964	0.00280354	0.00472228	0.00879483	0.0022952	0.000991109	0.00115447	0.00941158	0.00909879	0.00796228	0.00181631	0.00122282	0.00135055	0.0289921	0.00174163	0.00189785	0.00678328	0.00139954	0.00303185	0.00162292	0.00560644	0.00738328	0.00103363	0.00674458	0.000932044	0.00963344	0.00163388	0.000704114	0.00364745	0.00606692	0.0101587	0.00505188	0.0218624	0.00821928	0.0204344	0.0100964	0.0305595	0.0182078	0.0477545	0.0103751	0.00901087	0.0168052	0.029868	0.00854819	0.014239	0.0100237
original_glcm_JointEntropy	10.3771	8.85393	10.0377	10.1114	10.1781	10.0921	9.89929	10.3163	10.9051	10.9414	9.4302	9.55753	9.61063	10.6491	10.8192	10.6794	8.51367	10.6659	10.6907	9.82163	10.8318	10.3113	10.7408	10.0557	9.55613	10.8387	9.83719	11.0479	9.77439	10.7401	11.2741	10.4659	9.62818	9.638	9.86746	9.01384	9.73996	9.3421	10.1723	9.43621	9.04579	7.84414	9.68134	9.72473	9.61281	8.67415	10.1186	10.0076	9.96953
original_glcm_MCC	0.896652	0.953797	0.92614	0.885391	0.922334	0.928012	0.880214	0.918647	0.702471	0.770296	0.935986	0.927866	0.924392	0.83062	0.776159	0.809215	0.960639	0.806478	0.818937	0.920078	0.781816	0.874051	0.805746	0.910008	0.922437	0.611629	0.891832	0.708556	0.90497	0.834369	0.585125	0.870916	0.934893	0.938045	0.906785	0.949001	0.905157	0.92165	0.863735	0.929353	0.944456	0.953738	0.909132	0.918985	0.902875	0.945446	0.898919	0.916586	0.927492
original_glcm_MaximumProbability	0.0262533	0.122063	0.0451218	0.0349275	0.0241095	0.0416716	0.054331	0.0240014	0.00376454	0.0132653	0.0671472	0.0536827	0.0547168	0.0217897	0.0101703	0.0120246	0.123424	0.0149901	0.0205838	0.060811	0.0153164	0.0313058	0.0181314	0.0557581	0.0535308	0.0044337	0.0429476	0.00836737	0.0603531	0.0189374	0.00352976	0.0332723	0.0439379	0.0710513	0.0351963	0.13027	0.0581711	0.0854541	0.091592	0.16319	0.0800948	0.131665	0.0625518	0.0555549	0.118701	0.125672	0.0625048	0.110913	0.0791182
original_glcm_SumAverage	62.9902	68.4081	63.4738	63.5949	59.2254	61.401	75.6453	58.8807	60.4174	64.683	63.8695	66.0754	59.9884	62.9522	62.6974	60.7527	68.5337	69.0438	66.9401	63.6263	66.7557	65.2649	68.901	65.5499	58.0533	58.6448	71.9555	66.5734	71.8894	64.9365	68.5209	69.276	56.0265	65.9923	61.7117	62.2184	63.7241	82.0122	83.8628	92.122	72.1421	86.8197	79.6671	69.6466	79.5216	74.4393	75.4589	79.4456	71.5526
original_glcm_SumEntropy	6.58071	5.87223	6.40171	6.52927	6.48693	6.48637	6.40634	6.52665	6.77075	6.79949	6.20456	6.23047	6.27314	6.71752	6.77443	6.71537	5.68176	6.70776	6.71782	6.33293	6.76348	6.55082	6.73833	6.48612	6.26649	6.81676	6.35849	6.84982	6.30161	6.71568	6.90984	6.603	6.39195	6.29021	6.37248	5.9661	6.33522	6.16982	6.608	6.20049	6.1022	5.50537	6.48503	6.43735	6.35146	5.85908	6.47642	6.47408	6.47492
original_glcm_SumSquares	399.072	419.211	408.808	404.272	401.085	402.819	412.594	392.061	381.887	390.504	409.528	413.697	406.838	392.473	389.408	390.067	420.179	397.927	395.741	408.398	392.352	402.205	397.308	405.552	404.89	376.478	413.229	387.622	412.323	395.609	386.97	404.409	406.949	412.092	407.177	413.18	405.613	419.405	415.327	421.42	416.723	427.563	414.806	412.349	414.415	420.831	410.787	412.049	409.772
original_glrlm_GrayLevelNonUniformity	14333.8	22645.6	16070.1	15057.4	15263.8	15076.5	17879.7	15263.4	13365.6	13106.2	17963.1	18597.8	17846	13418.3	13122.5	13663	25915.3	13793.5	13424.5	16028	13122.9	14598	13188.8	14792.5	17615.5	13279.8	17442.5	12631.2	18017.7	13413.1	12084.4	14493.8	16127.5	17497.7	16483.3	20053.6	17447.7	21403.5	13867.1	17602.9	19950.2	34937.1	15789	15579.6	15946.4	25828.7	15455.9	13513.2	14336.8
original_glrlm_GrayLevelNonUniformityNormalized	0.0199804	0.0340958	0.0227709	0.0212497	0.02134	0.0213306	0.0253866	0.0211141	0.0180615	0.0177536	0.0260695	0.0267983	0.0257542	0.0185043	0.0179538	0.0187282	0.0393095	0.0190392	0.018481	0.0230051	0.0179155	0.0204627	0.0181551	0.0211406	0.0254586	0.0180667	0.0249798	0.0170967	0.0259299	0.0184274	0.0161966	0.0202092	0.0232223	0.0253159	0.023454	0.030359	0.0250096	0.0316304	0.0200907	0.0266988	0.0297656	0.0547372	0.0229602	0.0226012	0.0236727	0.0388914	0.0219419	0.0198343	0.0206772
original_glrlm_GrayLevelVariance	363.645	342.513	349.696	367.536	360.415	353.393	368.931	364.382	390.692	383.027	357.295	360.352	350.977	375.539	382.725	378.622	342.834	372.815	374.744	351.803	380.781	363.851	376.955	354.694	355.342	394.168	364.37	385.254	359.939	375.323	393.392	368.276	360.356	348.21	361.336	333.832	356.938	368.198	374.2	371.169	356.801	385.261	365.453	357.165	360.5	364.438	365.778	359.832	357.751
original_glrlm_HighGrayLevelRunEmphasis	1419.3	1361.56	1356.41	1410.91	1292.45	1315.99	1784.36	1309.84	1451.17	1555.1	1345.27	1413.51	1225.4	1457.73	1489.25	1411.83	1345.9	1645.85	1588.64	1352.97	1614.64	1473.65	1666	1428.46	1194.22	1409.49	1621.37	1630.89	1598.29	1524.77	1731.39	1612.19	1151.57	1381.67	1322.91	1180.17	1358.72	1932.94	2114.01	2322.81	1567.41	2022.48	1936.6	1555.39	1868.25	1586.86	1794.5	1888.59	1619.92
original_glrlm_LongRunEmphasis	2.18442	5.22101	2.95984	2.72569	2.20147	2.53099	3.59558	1.9542	1.26855	1.54342	3.35484	4.4856	3.33105	1.62707	1.48146	1.42287	9.97122	1.71277	1.66038	2.85531	1.63408	2.05202	1.73761	2.28776	3.01543	1.31875	2.85342	1.36722	3.09868	1.57374	1.2097	2.08347	2.82672	3.22816	3.11422	5.45672	3.45825	3.46368	2.48182	6.70973	4.0456	6.96042	2.95883	3.02536	3.12071	5.95349	3.03396	3.64357	3.6499
original_glrlm_LongRunHighGrayLevelEmphasis	6345.75	16172.7	9251.87	7618.5	5965.52	7202.45	12297.9	5352.02	2037.27	3776.64	9297.14	13765.1	9133.68	3599.04	2984.05	2606.83	32637.8	4388.5	4062.54	8356.19	4118.92	5503.42	4570.25	6159.55	7730.35	1956.75	8531.25	2857.49	9456.41	3605.6	2198.56	5879.52	6543.2	9633.69	8872.98	16218.1	10142	11524.5	8098.12	28796	11887.3	24232	9450.96	8817.32	10228.3	18438.8	10040.8	13039.9	12019
original_glrlm_LongRunLowGrayLevelEmphasis	0.00477714	0.00655023	0.00580712	0.00777449	0.00595811	0.00666021	0.00404498	0.0051983	0.00499327	0.004654	0.00788853	0.00695331	0.00869877	0.00568019	0.00511564	0.00531761	0.00787164	0.00325353	0.00364207	0.0052216	0.0034571	0.00413233	0.00327926	0.00492663	0.0102692	0.00757628	0.00404532	0.00366803	0.00402625	0.00410372	0.00317414	0.00391896	0.0292094	0.00578374	0.00695733	0.0103579	0.00678281	0.00404385	0.00401401	0.0036596	0.0073852	0.00709662	0.0051157	0.00681881	0.00414711	0.00829815	0.00412912	0.00455064	0.00611373
original_glrlm_LowGrayLevelRunEmphasis	0.00328929	0.0035819	0.00377983	0.00487167	0.00384775	0.00432556	0.00248088	0.00363653	0.00361471	0.00336676	0.00467525	0.00393421	0.00511603	0.0040223	0.00359822	0.0037672	0.00358749	0.00239113	0.00265786	0.00342469	0.00254448	0.00287104	0.00236038	0.00332763	0.00565424	0.00477626	0.00266036	0.00280043	0.00271838	0.00307058	0.00250022	0.00278469	0.0114095	0.00367944	0.00429472	0.00548586	0.00416738	0.00231183	0.00248568	0.00171269	0.00346636	0.00286488	0.00258301	0.00360048	0.00237791	0.00417974	0.00246849	0.00267432	0.00346599
original_glrlm_RunEntropy	6.16849	5.94895	6.09251	6.12176	6.11719	6.13895	6.08648	6.1189	6.25728	6.24426	6.02186	6.01675	6.02049	6.20652	6.24109	6.21964	5.86119	6.1915	6.21908	6.07239	6.23633	6.14841	6.2271	6.16705	6.01266	6.24933	6.0533	6.27125	6.05084	6.21584	6.30849	6.16992	6.08773	6.06556	6.0535	5.96481	6.04963	6.12274	6.27912	6.22801	6.12193	5.98314	6.28067	6.20505	6.23045	6.0075	6.16173	6.26766	6.20539
original_glrlm_RunLengthNonUniformity	641508	524828	619475	624413	639385	623549	600114	655230	684704	683311	575602	582435	590039	655629	667317	664893	507716	657135	657440	596426	670489	632878	660307	606440	583764	672356	594185	681234	582885	660215	695920	636895	593900	586954	610988	533127	596453	536001	588955	527521	525330	438176	570641	577466	553402	506244	605821	570626	587157
original_glrlm_RunLengthNonUniformityNormalized	0.886078	0.803139	0.873539	0.874475	0.884292	0.875745	0.858075	0.896945	0.91814	0.91946	0.834214	0.84326	0.848807	0.897096	0.905564	0.903173	0.789152	0.899681	0.898968	0.851763	0.909254	0.880881	0.902126	0.861842	0.838118	0.907417	0.851764	0.91677	0.844524	0.900812	0.928182	0.885226	0.846105	0.849958	0.864134	0.811196	0.854984	0.809214	0.853501	0.816647	0.792201	0.716455	0.831167	0.836039	0.824801	0.785976	0.863358	0.838493	0.846905
original_glrlm_RunPercentage	0.916803	0.823265	0.897148	0.901281	0.912978	0.900158	0.883965	0.924835	0.947781	0.94533	0.867562	0.869206	0.875542	0.928027	0.935641	0.933811	0.809054	0.926483	0.928898	0.885116	0.937342	0.910382	0.929289	0.890347	0.875955	0.940901	0.880197	0.946179	0.873916	0.931626	0.95574	0.913188	0.87913	0.871761	0.891295	0.827406	0.880203	0.837251	0.875794	0.819871	0.828216	0.758278	0.860832	0.867407	0.846603	0.806708	0.888865	0.863455	0.877103
original_glrlm_RunVariance	0.95349	3.62067	1.6624	1.42933	0.948852	1.24394	2.24262	0.746843	0.135261	0.40486	1.92236	3.05293	1.94043	0.437064	0.312805	0.247314	8.27399	0.513812	0.473729	1.51393	0.472545	0.802423	0.550112	0.973564	1.62032	0.16606	1.47891	0.233929	1.71591	0.396837	0.102793	0.847043	1.42579	1.83633	1.77768	3.88015	2.09057	1.937	1.13341	5.13676	2.41963	4.85525	1.49824	1.59597	1.64136	4.21825	1.70771	2.24652	2.28231
original_glrlm_ShortRunEmphasis	0.950389	0.910677	0.944565	0.944975	0.948714	0.944945	0.938363	0.954609	0.964437	0.965457	0.92631	0.93104	0.932663	0.955802	0.959138	0.957648	0.904429	0.956579	0.956619	0.935321	0.961153	0.948434	0.957857	0.939034	0.928024	0.959735	0.935146	0.964701	0.932809	0.957677	0.969669	0.950764	0.930212	0.933111	0.940271	0.913418	0.93597	0.915034	0.935138	0.917026	0.904463	0.865525	0.922934	0.925916	0.92026	0.901959	0.941097	0.928947	0.933251
original_glrlm_ShortRunHighGrayLevelEmphasis	1323.4	1147.85	1240.06	1309.84	1205.21	1209.96	1625.26	1236.62	1404.23	1498.52	1196.09	1274.12	1099.78	1378.66	1426.39	1344.77	1126.57	1554.56	1502.6	1214.96	1547.56	1368.89	1583.32	1294.07	1068.49	1366.57	1461.18	1571.25	1427.63	1444.6	1683.86	1498.1	1036.36	1229.61	1215.79	997.757	1233.48	1673.57	1915.31	2027.11	1335.55	1619.68	1726.7	1382.85	1635.34	1342.25	1640.41	1673.84	1451.32
original_glrlm_ShortRunLowGrayLevelEmphasis	0.00311128	0.00333874	0.00357132	0.00456115	0.00361676	0.00406605	0.00233944	0.00344041	0.00343804	0.00321246	0.00434068	0.00366647	0.00477063	0.00380006	0.00339914	0.00356456	0.00333392	0.00227887	0.00252149	0.00321799	0.0024172	0.00271119	0.00224337	0.00313038	0.00519552	0.00442256	0.00251617	0.00266646	0.00257557	0.00292055	0.0023943	0.00264574	0.0104832	0.00345928	0.00401411	0.0050922	0.00389155	0.00216733	0.00233792	0.00160837	0.00318229	0.00259764	0.00238685	0.00333432	0.00222183	0.00386631	0.00232442	0.00251547	0.0032422
original_glszm_GrayLevelNonUniformity	6376.58	5380.19	6562.93	6120.94	6295.17	6205.81	5845.76	6896.42	7036.25	7155.5	5522.18	5452.51	5834.52	6713.92	6534.6	6665.98	5119.91	6833.44	6716.82	6118.89	6842.57	6524.67	6664.51	6079.5	5554.51	6483.44	6110.98	7002.87	6200.19	6883.26	7170.92	6604.72	5262.75	6220.55	5874.48	5462.94	5933.39	5166.88	5853	5257.46	4346.19	3152.13	4596.5	4984.53	5115.81	4468.15	6117.74	5734.25	5700.58
original_glszm_GrayLevelNonUniformityNormalized	0.0179858	0.020533	0.0193512	0.0186523	0.0187274	0.0184932	0.018062	0.0190409	0.0169794	0.0167525	0.0198581	0.0190121	0.0199671	0.0173217	0.0166525	0.0174005	0.0210798	0.0177764	0.0171084	0.0192935	0.0168037	0.0182591	0.0170379	0.0183337	0.0198702	0.0166229	0.0193669	0.0162473	0.0189973	0.0171616	0.0156605	0.0175008	0.0197013	0.0200808	0.019075	0.0211303	0.0193967	0.0173696	0.0169082	0.0168856	0.0187611	0.0182324	0.017382	0.0179636	0.01756	0.0189258	0.0174019	0.0168818	0.0173116
original_glszm_GrayLevelVariance	302.965	219.184	254.123	285.165	277.159	275.99	279.195	313.439	380.234	348.359	262.155	249.955	253.242	325.631	340.621	330.773	214.492	305.539	319.202	266.4	336.083	287.794	322.172	271.76	267.812	379.341	257.329	351.422	258.843	320.715	366.498	292.616	254.735	243.131	267.319	233.243	267.7	257.125	279.291	281.94	233.002	243.598	256.388	254.614	268.658	239.199	276.543	280.964	270.978
original_glszm_HighGrayLevelZoneEmphasis	1442.62	1107.04	1235.28	1368.77	1299.64	1304.65	1578.1	1376.15	1649.73	1656.36	1238.05	1264.08	1143.07	1557.06	1659	1509.46	1066.63	1605.16	1652.02	1299.64	1731.87	1453.87	1729.77	1377.61	1203.94	1722.7	1345.43	1769.19	1352.74	1574.92	1895	1546.55	1101.66	1203.88	1259.3	1059.61	1275.77	1666.86	2048.54	2171.7	1412.31	1574.53	1858.98	1513.36	1758.64	1265.26	1726.42	1856.33	1600.51
original_glszm_LargeAreaEmphasis	4918.59	94683.5	15472.3	11083.8	6143.4	12480.4	28611.7	3385.52	127.18	855.403	34657.3	32368.4	27137.8	2514.28	862.11	994.93	121732	3010.48	2904.18	18524.5	1460.67	6981.66	2397.87	15310.3	23412.1	94.6187	22241.1	464.281	30362.1	2057.43	78.4362	9302.94	13518.6	33594.9	14982.9	78024	25393.5	70915	23635.2	83937.6	81189.7	290312	39299.5	30364.2	52219.6	121320	21303.8	31534.6	24598.9
original_glszm_LargeAreaHighGrayLevelEmphasis	2.43101e+07	3.50684e+08	6.88612e+07	4.48906e+07	2.95509e+07	5.56488e+07	1.22582e+08	1.83006e+07	744697	4.73101e+06	1.29824e+08	1.21673e+08	1.03164e+08	1.16705e+07	4.23635e+06	5.02884e+06	4.35369e+08	1.4744e+07	1.43358e+07	7.87083e+07	7.62029e+06	3.23093e+07	1.20583e+07	6.63812e+07	8.79391e+07	348442	9.07526e+07	2.45506e+06	1.22213e+08	1.01595e+07	407479	4.2341e+07	4.89179e+07	1.36927e+08	5.96936e+07	2.80285e+08	9.9662e+07	2.95604e+08	1.05991e+08	3.99306e+08	3.07486e+08	1.13913e+09	1.74547e+08	1.26292e+08	2.27274e+08	4.35162e+08	9.36613e+07	1.41677e+08	1.04479e+08
original_glszm_LargeAreaLowGrayLevelEmphasis	1.09481	25.7903	3.63411	3.07133	1.48904	2.97283	6.75784	0.736937	0.123963	0.242285	9.56509	8.8872	7.58045	0.647798	0.307955	0.352665	34.3152	0.662909	0.669222	4.51187	0.341848	1.63711	0.542147	3.67454	7.13658	0.527783	5.52758	0.13786	7.60583	0.500526	0.0530509	2.11279	10.7451	8.42574	4.00634	22.3044	6.78129	17.2109	5.41349	17.7121	22.176	74.6169	9.29653	7.7591	12.1467	34.2396	4.9844	7.15006	6.09868
original_glszm_LowGrayLevelZoneEmphasis	0.00261369	0.00295666	0.00311557	0.00348989	0.00284142	0.00318407	0.00212865	0.00282502	0.00270937	0.00258946	0.00346816	0.00299794	0.00371471	0.0029114	0.00255202	0.00283834	0.00311564	0.00202567	0.00208502	0.00274392	0.00197022	0.00229336	0.00189	0.00262833	0.00353258	0.00271483	0.00243743	0.00216599	0.00253672	0.00248769	0.00197094	0.00230096	0.00560499	0.00307342	0.00316621	0.003919	0.00318518	0.00183937	0.00168747	0.00132027	0.0022087	0.00207838	0.00158546	0.00223228	0.00170871	0.0032541	0.00177786	0.00188197	0.00224853
original_glszm_SizeZoneNonUniformity	158412	112500	153290	146330	149828	149335	146708	163237	197941	210589	116570	127136	126717	184773	188306	178591	103906	181965	188048	138883	197470	165866	185865	147339	118656	183345	143374	214286	152979	196125	236109	182124	109330	136184	135974	106451	133732	137492	159591	143430	91051	64885.7	103304	113474	123642	99449.8	168791	156138	149472
original_glszm_SizeZoneNonUniformityNormalized	0.446818	0.429345	0.451985	0.445912	0.445722	0.445016	0.453293	0.450693	0.477659	0.493032	0.419192	0.443303	0.433656	0.476707	0.479871	0.466183	0.427805	0.473363	0.478977	0.437913	0.484937	0.464171	0.475166	0.444324	0.424467	0.470077	0.454378	0.497163	0.468723	0.488986	0.515635	0.482581	0.409282	0.439621	0.441522	0.411745	0.437179	0.46221	0.461028	0.46066	0.393039	0.375309	0.390651	0.408945	0.424398	0.421242	0.480124	0.459675	0.453917
original_glszm_SmallAreaEmphasis	0.694786	0.680901	0.698798	0.693984	0.693923	0.693386	0.699812	0.697778	0.718463	0.729887	0.672558	0.692003	0.684395	0.717762	0.720152	0.70971	0.679665	0.71516	0.719465	0.687536	0.723864	0.708162	0.716512	0.692671	0.676961	0.71272	0.700547	0.732923	0.711741	0.726903	0.746245	0.722139	0.664504	0.688991	0.690632	0.666412	0.687052	0.706525	0.705545	0.7053	0.650362	0.635031	0.648139	0.663862	0.676664	0.674012	0.720282	0.704553	0.700141
original_glszm_SmallAreaHighGrayLevelEmphasis	1065.57	804.728	914.627	1016.04	972.809	967.073	1148.97	1034.73	1267.37	1278.72	898.022	936.576	844.156	1196.15	1278	1139.27	778.942	1203.72	1258.18	952.311	1323.49	1090.13	1301.6	1005.61	886.771	1323.21	987.003	1365.5	1006.44	1208.54	1480.45	1170.94	780.935	874.162	934.737	760.233	932.496	1219.97	1466.19	1572.22	964.149	1033.83	1236.75	1055.88	1230.85	899.68	1303.37	1361.99	1184.12
original_glszm_SmallAreaLowGrayLevelEmphasis	0.00160395	0.00174606	0.00196676	0.00204984	0.0016968	0.00189089	0.00133875	0.00172747	0.00171384	0.00167045	0.0019597	0.00176831	0.00212641	0.00180389	0.00157647	0.00176785	0.0018389	0.00131139	0.0013246	0.00164433	0.00126296	0.00143413	0.00121347	0.00160104	0.00195578	0.00159934	0.00154809	0.00140785	0.0016336	0.00162613	0.00131693	0.00148554	0.00291522	0.0018935	0.00185006	0.00216301	0.00188797	0.0011296	0.00101333	0.000816972	0.00118764	0.00108476	0.000858732	0.00122104	0.000992835	0.00182863	0.00110325	0.00113254	0.00129314
original_glszm_ZoneEntropy	7.72893	7.6113	7.61084	7.65189	7.68956	7.68773	7.64405	7.68939	7.72169	7.625	7.69803	7.61615	7.64368	7.62128	7.6587	7.6886	7.59031	7.60291	7.62428	7.65575	7.62813	7.60846	7.63752	7.67562	7.68709	7.71287	7.5667	7.6159	7.52839	7.59226	7.59058	7.5618	7.77621	7.60997	7.64497	7.67152	7.64141	7.59646	7.64593	7.65442	7.84784	7.97499	7.94717	7.83839	7.78918	7.69983	7.55151	7.66097	7.66294
original_glszm_ZonePercentage	0.454356	0.335803	0.434638	0.420555	0.430792	0.430056	0.414775	0.464168	0.531077	0.547392	0.356378	0.367541	0.37448	0.496735	0.502896	0.490955	0.311267	0.492644	0.503145	0.406442	0.52186	0.45795	0.501291	0.424967	0.358247	0.499847	0.40438	0.552375	0.418266	0.514013	0.586824	0.483655	0.342339	0.396995	0.394678	0.331329	0.392025	0.381221	0.443628	0.399023	0.296885	0.221564	0.338897	0.355607	0.373362	0.302559	0.450541	0.435307	0.422008
original_glszm_ZoneVariance	4913.74	94674.6	15467	11078.2	6138.01	12475	28605.9	3380.88	123.635	852.065	34649.4	32361	27130.6	2510.23	858.156	990.781	121721	3006.36	2900.23	18518.5	1456.99	6976.89	2393.89	15304.8	23404.3	90.6163	22234.9	461.003	30356.4	2053.64	75.5323	9298.66	13510.1	33588.5	14976.5	78014.9	25387	70908.1	23630.1	83931.3	81178.4	290291	39290.8	30356.3	52212.5	121309	21298.9	31529.4	24593.2
original_gldm_DependenceEntropy	8.1302	7.90538	8.06558	8.10437	8.12972	8.14313	8.01986	8.08874	8.12755	8.06209	8.02233	7.98132	8.07729	8.09682	8.15167	8.1806	7.78432	8.13626	8.12104	8.01546	8.09722	8.10525	8.13592	8.17791	8.04803	8.15956	8.0395	8.0794	7.97087	8.09009	8.045	8.07716	8.1879	8.08812	8.04298	7.95349	8.07939	8.02106	8.18616	7.92786	8.20499	7.88944	8.40187	8.29499	8.21632	7.98701	7.99474	8.05979	8.06753
original_gldm_DependenceNonUniformity	161508	99712.2	146791	142192	149362	146960	135332	167006	202105	207322	114671	116143	121223	178788	183474	179014	91311.2	175989	181541	135177	192344	157540	181435	142516	116193	185498	129045	209645	132305	186108	229688	167611	113597	127462	130811	102593	128031	113432	147288	123460	91453.8	65556.3	112023	116325	118571	87844.7	148442	143266	138482
original_gldm_DependenceNonUniformityNormalized	0.206982	0.127787	0.188121	0.182228	0.191416	0.188338	0.173436	0.214028	0.25901	0.265695	0.146957	0.148844	0.155355	0.229127	0.235133	0.229417	0.117021	0.225541	0.232655	0.173237	0.246501	0.201897	0.232519	0.182642	0.148908	0.237726	0.165379	0.268672	0.169557	0.238508	0.294358	0.214803	0.145581	0.16335	0.167642	0.131478	0.16408	0.14537	0.188758	0.158222	0.117203	0.0840142	0.143564	0.149077	0.151956	0.112578	0.190237	0.183603	0.177473
original_gldm_DependenceVariance	9.7784	35.096	15.6992	11.69	8.72845	15.1758	16.8893	7.39689	2.86637	4.33288	18.968	17.7426	18.8594	7.91779	5.33002	5.42213	36.2949	7.56397	7.79367	17.9746	5.75126	11.6117	7.61881	18.7155	16.3538	3.55617	16.801	4.28701	20.7142	7.24234	2.45487	11.735	13.9017	22.7125	13.2408	36.3494	18.45	31.0548	27.6691	45.9945	28.0123	39.0075	22.0087	20.7955	33.1668	34.9737	18.4302	31.7309	22.6067
original_gldm_GrayLevelNonUniformity	16385.1	44730.9	20542.3	18378.1	17396.4	18983.4	25445.7	16842	14141.2	13989.1	25993.7	26129.5	24596.1	14960.1	14209.6	14831.8	50977.4	15342.5	15023.9	21721.9	14252.3	17287.2	14661.5	20137.2	23516.6	14234.6	23389.3	13450.3	26384.4	14788.3	12693.9	17673.8	21036.2	26569.2	20635.1	39982.9	24120.6	40208.3	24228.9	45772.8	35844.8	76757.8	25367.9	23396.1	32692.3	52458.4	22142	26129.1	22426.5
original_gldm_GrayLevelVariance	398.821	400.573	399.098	400.289	398.835	398.899	400.32	398.188	398.706	399.095	400.175	401.626	399.044	399.138	399.044	398.15	401.13	398.073	399.009	400.851	399.369	400.013	399.815	399.398	400.195	399.019	400.618	398.067	398.878	399.065	399.518	399.49	401.604	400.508	400.987	400.161	399.357	399.602	400.012	401.753	398.555	401.351	400.007	399.861	398.867	399.706	399.868	399.187	399.169
original_gldm_HighGrayLevelEmphasis	1516.93	1658.59	1517.61	1522.13	1386.71	1452.52	1959.22	1386.26	1452.21	1587.39	1521.61	1591.07	1390.74	1518.18	1516.37	1449.29	1660.88	1727.42	1654.9	1520.9	1654.94	1585.84	1729.11	1586.43	1334.85	1389.84	1807.25	1652.09	1802.19	1586.37	1728.52	1728.41	1270	1589.21	1455.31	1454.37	1518.34	2199.34	2289	2657.63	1801.19	2383.76	2117.81	1728.96	2114.46	1879.04	1957.91	2117.29	1801.26
original_gldm_LargeDependenceEmphasis	19.7838	66.4012	29.1985	24.4113	19.3728	28.1063	33.0249	16.1247	8.42504	10.1962	38.7116	37.1084	36.8022	16.1621	12.4767	12.8256	71.8713	16.0405	15.9084	33.8705	12.6635	22.7011	15.6758	33.5455	34.2059	9.99042	33.7331	10.0439	39.017	14.9581	7.08058	22.3438	31.0629	41.4979	27.8816	66.4614	35.3809	58.4233	45.5565	78.295	57.8937	92.0753	43.338	40.5751	58.0501	71.2816	33.5584	52.435	40.2075
original_gldm_LargeDependenceHighGrayLevelEmphasis	67988.4	225168	104995	74126.7	59636.2	97622	122237	52254.7	16656.3	29986.9	120334	116074	113646	49788.2	32265.3	34155.7	235335	54728.3	52762.3	116907	38377.6	77953.3	52473.4	119893	97709.8	13652.6	118335	27700.5	139346	47737.8	14777.5	80202.8	81480.2	146317	84689.7	214229	113607	226156	185869	355181	192604	339598	164291	140020	231056	236649	126909	215885	147893
original_gldm_LargeDependenceLowGrayLevelEmphasis	0.0421548	0.0634544	0.0518398	0.0774228	0.058277	0.0641559	0.0348483	0.0454702	0.0434168	0.0376905	0.0816348	0.0652424	0.0874796	0.0533328	0.0488147	0.049607	0.0637738	0.0254311	0.0319091	0.0484304	0.0294525	0.0379689	0.0278414	0.0477726	0.12697	0.107548	0.033598	0.0308096	0.0332334	0.0342541	0.0235386	0.0327165	0.352915	0.0540925	0.0674796	0.104791	0.0679696	0.0411541	0.0425549	0.0346326	0.0811437	0.0710858	0.0579309	0.075394	0.0446968	0.0780555	0.0393664	0.0453064	0.0617128
original_gldm_LowGrayLevelEmphasis	0.00327881	0.00326335	0.00369481	0.00485231	0.00386886	0.00428136	0.00238554	0.00365493	0.00370986	0.00343007	0.0045098	0.00378258	0.00498032	0.00406941	0.00367818	0.00383227	0.00319852	0.00237748	0.00266871	0.00331107	0.00257396	0.00284058	0.00236867	0.00323869	0.00564306	0.00508019	0.00252587	0.00284872	0.00254959	0.00307861	0.00255015	0.00274311	0.0119741	0.00350489	0.00422661	0.00510057	0.00404719	0.00214078	0.00241509	0.0015574	0.00330596	0.0024999	0.00254801	0.00355636	0.00224819	0.00376493	0.00242013	0.00255644	0.00339803
original_gldm_SmallDependenceEmphasis	0.388787	0.288784	0.372593	0.361066	0.370416	0.368684	0.356066	0.397566	0.456131	0.471408	0.305823	0.317574	0.322854	0.427689	0.434153	0.421623	0.268996	0.422967	0.432845	0.34785	0.449085	0.393502	0.430496	0.363375	0.30921	0.43045	0.347531	0.476271	0.360353	0.44355	0.508228	0.416956	0.295381	0.339621	0.340248	0.284147	0.336448	0.32806	0.379545	0.341455	0.255043	0.192119	0.288654	0.30425	0.318656	0.260642	0.388895	0.37231	0.361875
original_gldm_SmallDependenceHighGrayLevelEmphasis	569.472	328.1	469.907	504.344	491.019	489.178	571.954	557.692	765.343	794.603	386.452	410.274	377.154	678.763	731.932	646.531	295.502	690.33	727.21	459.522	788.872	581.916	754.302	507.856	377.394	751.182	479.423	854.734	498.724	710.232	976.088	655.381	329.39	417.195	437.252	306.461	436.809	554.86	778.966	746.995	362.934	307.229	536.19	463.302	564.037	337.892	681.084	698.048	586.877
original_gldm_SmallDependenceLowGrayLevelEmphasis	0.000997111	0.0008415	0.00114657	0.00124501	0.00103907	0.00115673	0.000743885	0.00110133	0.00120983	0.00118896	0.00105165	0.000943798	0.00118593	0.00122226	0.00108556	0.00117372	0.000823594	0.000839856	0.000882434	0.000938142	0.000866302	0.000884581	0.000798815	0.000940345	0.00110735	0.00116855	0.000829499	0.00100708	0.00088863	0.00108001	0.000975818	0.000937168	0.00172077	0.00102976	0.00106571	0.00110809	0.00105792	0.00059721	0.000638707	0.000447545	0.000584113	0.00041469	0.000474344	0.000693926	0.000546794	0.000840972	0.00068414	0.000694668	0.000808297
original_ngtdm_Busyness	69.0982	38.3365	58.2365	58.5424	70.9739	64.868	44.6818	74.8156	85.3954	73.5155	51.3676	47.4803	57.8774	71.0673	79.3891	81.3323	38.5294	59.7803	65.2442	56.6034	70.5169	61.5481	64.2396	54.7913	62.9323	96.3641	43.2127	73.6523	42.5221	70.5852	77.9617	57.0779	59.3118	46.3571	61.3412	47.7469	55.691	33.3019	31.8565	26.054	37.077	24.3897	36.6781	47.8391	38.4858	33.416	45.2681	38.7004	45.8492
original_ngtdm_Coarseness	7.38707e-06	9.72273e-06	8.04637e-06	7.99404e-06	7.63977e-06	8.08463e-06	7.71069e-06	6.97182e-06	6.90357e-06	7.21256e-06	8.32225e-06	9.04751e-06	8.58705e-06	7.45372e-06	7.35211e-06	7.33051e-06	9.32014e-06	7.50209e-06	7.55801e-06	8.02917e-06	7.37338e-06	7.73784e-06	7.38752e-06	8.3745e-06	8.09401e-06	7.03843e-06	8.37924e-06	7.37694e-06	8.55946e-06	7.47846e-06	7.52867e-06	7.95882e-06	9.49486e-06	9.08099e-06	8.15185e-06	8.95977e-06	8.08948e-06	9.04132e-06	9.4645e-06	9.37108e-06	9.87758e-06	9.98749e-06	9.04461e-06	8.68948e-06	8.17839e-06	9.96199e-06	8.22366e-06	8.63523e-06	8.9335e-06
original_ngtdm_Complexity	20650.5	10202.4	16123.9	15150	19108.8	16437.8	15544.3	23762.9	31733.2	25672.6	12836.9	11873.2	12419.9	20185.3	22275.7	22754	9848.85	20581.2	21356.3	15605.4	23634.1	18293.7	21950.9	15842	13033.2	24000	14027.2	24723	13866.4	21559.4	26530.5	17404.2	11318.5	12797.8	13700.6	10691.1	13551.3	12327.5	14765.1	14489.7	10938.3	9363.65	14547.2	14081.4	15410.5	9290.7	16200	16186.9	14502.9
original_ngtdm_Contrast	1.44748	1.27592	1.42658	1.513	1.38581	1.46885	1.44045	1.3665	1.30008	1.39887	1.51286	1.41969	1.45447	1.5215	1.50579	1.43552	1.28358	1.44078	1.42634	1.42644	1.41693	1.42141	1.46497	1.40231	1.50627	1.52802	1.36999	1.42354	1.36087	1.45219	1.40669	1.47707	1.46659	1.36192	1.523	1.41429	1.4967	1.2511	1.24882	1.14111	1.33698	1.06609	1.33976	1.44381	1.37626	1.28936	1.45826	1.40117	1.42767
original_ngtdm_Strength	0.0168633	0.0191755	0.0168679	0.0159215	0.0179058	0.0164715	0.0171185	0.0186608	0.0205977	0.0178061	0.0159413	0.0171268	0.0165545	0.0159827	0.0163133	0.0173714	0.0192239	0.0165963	0.0169416	0.0169448	0.0172259	0.0169902	0.0164643	0.0171128	0.0161327	0.0165918	0.0177847	0.0171585	0.0177812	0.0167575	0.0174917	0.0162352	0.0167567	0.0176957	0.0158838	0.0171021	0.0160407	0.0207142	0.0205413	0.0242653	0.0183943	0.0262998	0.0187126	0.0167173	0.0181331	0.0197909	0.0167843	0.0177108	0.0169002
[truncated: 552 more columns]
