# Supplementary material for: PathoEye: A deep learning framework for the whole-slide image analysis of skin tissue
Source: Comput Struct Biotechnol J. 2025 Nov 23;27:5391–400. doi: 10.1016/j.csbj.2025.11.052 (PMC12699262; doi:10.1016/j.csbj.2025.11.052)
Supplement: Supplementary file 2 — Supplementary material [file mmc2.zip › Supplementary.Table S5.xlsx]

## Sheet: Table S5
Supplementary Table S5. The filtered 101 radiomic features in level 2 images of the aged skin tissues
	GTEX-16XZY-2126_401.csv	GTEX-16XZY-2126_418.csv	GTEX-16XZY-2126_815.csv	GTEX-16XZY-2126_1005.csv	GTEX-16XZY-2126_1006.csv	GTEX-16XZY-2126_1014.csv	GTEX-16XZY-2126_1016.csv	GTEX-16XZY-2126_2502.csv	GTEX-16XZY-2126_2503.csv	GTEX-16XZY-2126_2518.csv	GTEX-14PK6-1926_106.csv	GTEX-14PK6-1926_107.csv	GTEX-14PK6-1926_112.csv	GTEX-14PK6-1926_203.csv	GTEX-14PK6-1926_218.csv	GTEX-14PK6-1926_301.csv	GTEX-14PK6-1926_302.csv	GTEX-14PK6-1926_606.csv	GTEX-14PK6-1926_613.csv	GTEX-14PK6-1926_614.csv	GTEX-14PK6-1926_904.csv	GTEX-14PK6-1926_912.csv	GTEX-14PK6-1926_1004.csv	GTEX-14PK6-1926_1014.csv	GTEX-14PK6-1926_1413.csv	GTEX-18A7B-0126_301.csv	GTEX-18A7B-0126_701.csv	GTEX-18A7B-0126_702.csv	GTEX-18A7B-0126_709.csv	GTEX-18A7B-0126_7010.csv	GTEX-18A7B-0126_7011.csv	GTEX-X638-0126_006.csv	GTEX-X638-0126_015.csv	GTEX-X638-0126_516.csv	GTEX-X638-0126_603.csv	GTEX-X638-0126_604.csv	GTEX-X638-0126_615.csv	GTEX-X638-0126_617.csv	GTEX-X638-0126_618.csv	GTEX-14LLW-0126_403.csv	GTEX-14LLW-0126_616.csv	GTEX-14LLW-0126_8011.csv	GTEX-14LLW-0126_10016.csv	GTEX-14LLW-0126_1303.csv	GTEX-14LLW-0126_1314.csv	GTEX-14LLW-0126_1702.csv	GTEX-14LLW-0126_1719.csv	GTEX-14LLW-0126_2201.csv	GTEX-14LLW-0126_2208.csv
diagnostics_Image-original_Mean	174.606	169.687	159.911	157.48	166.502	151.147	150.07	174.66	183.576	163.3	162.456	155.488	157.37	169.877	164.99	170.427	167.146	150.85	139.754	138.297	158.455	150.097	156.293	148.433	148.119	152.832	158.109	161.226	156.289	164.771	153.146	149.336	139.162	138.387	159.046	164.188	136.695	151.169	156.183	160.114	133.596	155.266	139.218	169.93	161.463	161.423	156.667	167.094	168.897
diagnostics_Image-original_Minimum	0	0	0	0	0	0	0	0	0	0	0	0	0	0	0	0	3	1	2	0	0	0	0	1	0	0	0	0	0	0	0	0	0	0	0	0	0	0	0	0	0	0	0	0	0	0	0	0	1
diagnostics_Image-interpolated_Mean	-7.40149e-14	4.76656e-14	-7.19425e-14	5.92119e-15	1.65793e-14	-3.84877e-14	-5.21065e-14	2.63493e-14	2.0132e-14	3.90799e-14	-2.78296e-14	1.77636e-14	5.59552e-14	2.72375e-14	6.21725e-14	1.22569e-13	-6.75016e-14	-4.14483e-14	-7.90479e-14	5.69914e-14	-1.12503e-14	6.75016e-14	6.12843e-14	-5.56592e-14	-3.55271e-15	7.81597e-14	3.37508e-14	7.4607e-14	9.20745e-14	1.1191e-13	-6.27646e-14	-3.19744e-14	-6.86858e-14	-9.65154e-14	2.07242e-14	-8.58572e-15	7.19425e-14	6.27646e-14	2.96059e-14	4.85538e-14	-5.26986e-14	-6.69094e-14	6.36528e-15	5.21065e-14	-6.63173e-14	-6.39488e-14	4.58892e-14	-4.32247e-14	-1.30266e-14
diagnostics_Image-interpolated_Minimum	-1188.22	-1219.61	-1137.23	-993.515	-1084.77	-1019.42	-994.406	-1187.67	-1327.57	-1140.68	-1113.28	-1072.52	-1097.23	-1160.02	-1182.16	-1172.62	-1111.87	-975.182	-980.136	-976.643	-1071.6	-1070.24	-1043.94	-1034.75	-1035.97	-964.049	-1074.16	-1081.36	-1087.85	-1145.86	-1083.09	-971.922	-977.791	-910.011	-1061.05	-1083.04	-945.882	-1044.83	-1080.39	-1017.14	-856.199	-1015.96	-987.676	-1144.29	-1084.98	-1035.45	-1076.65	-1093.95	-1124.75
diagnostics_Image-interpolated_Maximum	547.091	613.18	676.242	615.241	576.572	700.442	695.301	546.3	516.518	640.542	634.188	686.405	680.702	581.274	644.925	581.908	595.093	677.777	819.986	824.149	652.916	747.991	659.3	747.936	747.541	644.463	658.256	628.952	687.079	627.478	720.338	687.694	813.908	766.833	640.148	599.03	818.631	717.639	683.564	602.765	778.064	652.589	821.411	572.849	628.541	600.248	675.772	575.511	576.811
diagnostics_Mask-interpolated_Mean	-0.541893	-0.912485	-1.06795	-0.667719	-0.740085	-1.14105	-1.09752	-0.50448	-0.462974	-1.23076	-1.05341	-1.28762	-1.07004	-0.99907	-0.994954	-0.832565	-0.859692	-1.09044	-1.51177	-1.14616	-0.774747	-1.33902	-0.925338	-1.18266	-1.1756	-0.687497	-0.765095	-1.32269	-0.962237	-0.582012	-0.947859	-0.959034	-0.950536	-1.09325	-1.00005	-0.43707	-1.02108	-1.20608	-0.848952	-1.1278	-1.19439	-0.766758	0.0709858	-0.774589	-0.964813	-1.03675	-0.913325	-0.862259	0.0418536
diagnostics_Mask-interpolated_Minimum	-1188.22	-1219.61	-1137.23	-993.515	-1084.77	-1019.42	-994.406	-1187.67	-1327.57	-1140.68	-1113.28	-1072.52	-1097.23	-1160.02	-1182.16	-1172.62	-1111.87	-975.182	-980.136	-976.643	-1071.6	-1070.24	-1043.94	-1034.75	-1035.97	-964.049	-1074.16	-1081.36	-1087.85	-1145.86	-1083.09	-971.922	-977.791	-910.011	-1061.05	-1083.04	-945.882	-1044.83	-1080.39	-1017.14	-856.199	-1015.96	-987.676	-1144.29	-1084.98	-1035.45	-1076.65	-1093.95	-1124.75
diagnostics_Mask-interpolated_Maximum	547.091	613.18	676.242	615.241	576.572	700.442	695.301	546.3	516.518	640.542	634.188	686.405	680.702	581.274	644.925	581.908	595.093	677.777	819.986	824.149	652.916	747.991	659.3	747.936	747.541	644.463	658.256	628.952	687.079	627.478	720.338	687.694	813.908	766.833	640.148	599.03	818.631	717.639	683.564	602.765	778.064	652.589	821.411	572.849	628.541	600.248	675.772	575.511	576.811
original_firstorder_10Percentile	-786.718	-766.806	-724.758	-709.617	-745.988	-675.445	-689.596	-813.678	-806.886	-756.491	-743.229	-713.835	-727.697	-791.278	-780.914	-794.193	-759.637	-682.335	-667.071	-658.856	-719.935	-713.722	-709.97	-697.86	-693.259	-692.81	-720.88	-725.886	-725.906	-735.556	-694.114	-679.049	-647.556	-620.673	-714.141	-740.032	-648.336	-678.512	-699.925	-724.918	-625.479	-701.877	-668.425	-760.455	-722.116	-727.557	-719.296	-753.514	-769.703
original_firstorder_90Percentile	465.429	526.931	590.902	539.535	498.391	619.507	615.785	464.701	429.737	549.735	551.954	603.632	597.035	506.16	566.11	506.222	520.583	606.192	734.605	739.406	578.525	662.427	585.827	663.715	663.611	568.769	576.731	548.467	596.593	544.027	628.399	609.594	722.566	681.347	560.091	519.874	728.675	634.7	600.555	526.535	694.748	574.069	722.089	492.043	547.905	523.274	593.305	496.948	503.121
original_firstorder_Energy	9.7473e+11	9.74094e+11	9.7375e+11	9.74431e+11	9.74413e+11	9.73567e+11	9.73612e+11	9.74812e+11	9.74931e+11	9.73558e+11	9.73861e+11	9.73466e+11	9.7371e+11	9.74065e+11	9.73917e+11	9.74304e+11	9.74207e+11	9.73727e+11	9.72759e+11	9.73234e+11	9.74303e+11	9.73081e+11	9.73994e+11	9.73387e+11	9.73344e+11	9.74464e+11	9.74264e+11	9.73451e+11	9.73894e+11	9.74532e+11	9.7377e+11	9.7394e+11	9.73664e+11	9.73494e+11	9.73909e+11	9.74776e+11	9.73519e+11	9.7343e+11	9.74021e+11	9.73827e+11	9.73311e+11	9.74271e+11	9.75453e+11	9.74361e+11	9.73934e+11	9.7396e+11	9.73927e+11	9.74136e+11	9.75405e+11
original_firstorder_Entropy	4.81436	5.47084	5.55817	4.96665	4.99226	5.51165	5.34338	4.93384	4.805	5.45391	5.30554	5.4926	5.43926	5.12964	5.3659	5.11206	4.93141	5.38191	5.82668	5.82298	5.43499	5.6893	5.38609	5.69025	5.76759	5.2587	5.57166	5.36914	5.65749	5.41113	5.78386	5.43786	5.85067	5.48489	5.13659	4.93628	5.80994	5.49355	5.48757	5.1611	5.53068	5.35157	5.95802	4.97218	5.29033	5.10621	5.66928	4.9519	5.00373
original_firstorder_InterquartileRange	884.669	905.616	988.522	990.489	938.171	1025.17	1027.08	870.386	817.184	963.953	993.659	1020.86	1017.95	928.692	952.948	921.987	961.858	1067.26	875.158	896.865	1007.66	926.94	1021.94	940.47	930.225	1028.19	985.097	979.239	974.473	952.733	947.683	1041.33	920.441	999.53	994.034	963.069	913.395	1002.19	1016.86	990.998	1006.19	1027.3	900.996	936.007	1001.23	981.421	989.605	962.397	937.871
original_firstorder_Kurtosis	1.92465	1.98325	1.76416	1.48315	1.67655	1.58006	1.57434	1.92392	2.22081	1.73346	1.62184	1.61196	1.63663	1.73862	1.79471	1.77132	1.64553	1.50598	1.731	1.68849	1.61036	1.69747	1.55192	1.67424	1.65121	1.45584	1.67712	1.6627	1.76126	1.78885	1.73392	1.49718	1.6758	1.55202	1.52417	1.55337	1.72204	1.57217	1.57576	1.55162	1.5807	1.54716	1.74945	1.72289	1.61154	1.56327	1.68686	1.63166	1.69995
original_firstorder_Maximum	547.091	613.18	676.242	615.241	576.572	700.442	695.301	546.3	516.518	640.542	634.188	686.405	680.702	581.274	644.925	581.908	595.093	677.777	819.986	824.149	652.916	747.991	659.3	747.936	747.541	644.463	658.256	628.952	687.079	627.478	720.338	687.694	813.908	766.833	640.148	599.03	818.631	717.639	683.564	602.765	778.064	652.589	821.411	572.849	628.541	600.248	675.772	575.511	576.811
original_firstorder_MeanAbsoluteDeviation	445.012	435.64	439.186	459.319	454.228	448.282	447.32	443.098	439.987	442.315	446.109	443.807	442.422	447.268	438.861	445.089	449.843	449.606	433.527	436.747	446.304	435.019	448.328	436.67	440.105	457.361	443.712	447.075	436.728	442.521	438.028	452.197	438.495	447.461	455.162	458.828	434.153	447.957	449.103	455.32	443.443	451.575	433.85	451.244	450.828	455.241	443.056	453.828	449.862
original_firstorder_Mean	-0.541893	-0.912485	-1.06795	-0.667719	-0.740085	-1.14105	-1.09752	-0.50448	-0.462974	-1.23076	-1.05341	-1.28762	-1.07004	-0.99907	-0.994954	-0.832565	-0.859692	-1.09044	-1.51177	-1.14616	-0.774747	-1.33902	-0.925338	-1.18266	-1.1756	-0.687497	-0.765095	-1.32269	-0.962237	-0.582012	-0.947859	-0.959034	-0.950536	-1.09325	-1.00005	-0.43707	-1.02108	-1.20608	-0.848952	-1.1278	-1.19439	-0.766758	0.0709858	-0.774589	-0.964813	-1.03675	-0.913325	-0.862259	0.0418536
original_firstorder_Median	179.613	81.3105	29.0796	9.59166	127.032	-61.6916	-53.4712	179.106	270.639	53.788	37.9923	-10.2661	4.39143	103.271	35.8981	79.6308	53.2009	0.975042	-26.7118	-23.2825	23.9744	-29.2129	11.4016	-24.0911	-0.835665	7.36625	26.4352	52.1399	32.7904	50.2748	6.03962	-41.2356	-85.4548	-120.908	-20.3182	71.3208	-87.8443	-77.1995	-42.7679	69.1507	-99.9518	11.3442	-51.2075	148.616	57.3677	67.8433	22.9077	136.867	114.575
original_firstorder_Minimum	-1188.22	-1219.61	-1137.23	-993.515	-1084.77	-1019.42	-994.406	-1187.67	-1327.57	-1140.68	-1113.28	-1072.52	-1097.23	-1160.02	-1182.16	-1172.62	-1111.87	-975.182	-980.136	-976.643	-1071.6	-1070.24	-1043.94	-1034.75	-1035.97	-964.049	-1074.16	-1081.36	-1087.85	-1145.86	-1083.09	-971.922	-977.791	-910.011	-1061.05	-1083.04	-945.882	-1044.83	-1080.39	-1017.14	-856.199	-1015.96	-987.676	-1144.29	-1084.98	-1035.45	-1076.65	-1093.95	-1124.75
original_firstorder_Range	1735.31	1832.79	1813.48	1608.76	1661.34	1719.86	1689.71	1733.97	1844.09	1781.22	1747.47	1758.92	1777.93	1741.3	1827.08	1754.53	1706.96	1652.96	1800.12	1800.79	1724.52	1818.23	1703.24	1782.68	1783.51	1608.51	1732.41	1710.32	1774.93	1773.34	1803.43	1659.62	1791.7	1676.84	1701.2	1682.07	1764.51	1762.47	1763.95	1619.9	1634.26	1668.54	1809.09	1717.13	1713.52	1635.7	1752.42	1669.46	1701.57
original_firstorder_RobustMeanAbsoluteDeviation	373.653	363.141	378.224	413.047	394.175	401.868	403.104	370.506	356.814	375.164	389.79	392.201	387.692	387.246	378.9	384.827	397.146	406.925	370.053	380.56	394.806	374.749	402.795	372.993	381.4	412.686	386.83	388.939	364.631	379.59	370.91	410.137	379.817	393.513	407.762	408.049	377.017	401.365	400.784	402.531	389.882	402.006	360.25	389.047	394.052	402.147	382.069	395.596	390.947
original_firstorder_RootMeanSquared	1117.66	1117.3	1117.1	1117.49	1117.48	1117	1117.02	1117.71	1117.78	1116.99	1117.17	1116.94	1117.08	1117.28	1117.2	1117.42	1117.36	1117.09	1116.53	1116.81	1117.42	1116.72	1117.24	1116.89	1116.87	1117.51	1117.4	1116.93	1117.19	1117.55	1117.11	1117.21	1117.05	1116.96	1117.19	1117.69	1116.97	1116.92	1117.26	1117.15	1116.85	1117.4	1118.08	1117.45	1117.21	1117.22	1117.2	1117.32	1118.05
original_firstorder_Skewness	-0.610484	-0.514295	-0.272829	-0.221008	-0.43429	-0.0585261	-0.0645808	-0.627226	-0.782702	-0.345196	-0.28757	-0.149033	-0.182389	-0.449211	-0.349432	-0.45814	-0.361492	-0.09446	0.0795278	0.0960539	-0.225091	-0.0593849	-0.178248	-0.0445491	-0.0697802	-0.149553	-0.258705	-0.319591	-0.261409	-0.376065	-0.163646	-0.0631048	0.150317	0.196853	-0.184723	-0.309298	0.165588	-0.01039	-0.112903	-0.307909	0.203837	-0.195778	0.0657772	-0.475093	-0.293607	-0.316121	-0.237437	-0.427597	-0.443894
original_firstorder_TotalEnergy	9.7473e+11	9.74094e+11	9.7375e+11	9.74431e+11	9.74413e+11	9.73567e+11	9.73612e+11	9.74812e+11	9.74931e+11	9.73558e+11	9.73861e+11	9.73466e+11	9.7371e+11	9.74065e+11	9.73917e+11	9.74304e+11	9.74207e+11	9.73727e+11	9.72759e+11	9.73234e+11	9.74303e+11	9.73081e+11	9.73994e+11	9.73387e+11	9.73344e+11	9.74464e+11	9.74264e+11	9.73451e+11	9.73894e+11	9.74532e+11	9.7377e+11	9.7394e+11	9.73664e+11	9.73494e+11	9.73909e+11	9.74776e+11	9.73519e+11	9.7343e+11	9.74021e+11	9.73827e+11	9.73311e+11	9.74271e+11	9.75453e+11	9.74361e+11	9.73934e+11	9.7396e+11	9.73927e+11	9.74136e+11	9.75405e+11
original_firstorder_Uniformity	0.125347	0.048197	0.0483551	0.0910814	0.090262	0.042565	0.0592884	0.0985024	0.107431	0.0505464	0.0527109	0.0413199	0.0508021	0.0678689	0.063839	0.0714827	0.105645	0.0450045	0.025729	0.0244977	0.0470758	0.0330705	0.0490709	0.0335465	0.0286298	0.0544532	0.0373758	0.058634	0.0355507	0.0571459	0.0278603	0.0436865	0.0221689	0.0374646	0.077294	0.0999616	0.0240567	0.0452005	0.0410946	0.0644249	0.0354685	0.0584863	0.0191402	0.101291	0.0655132	0.0799774	0.0351548	0.100381	0.088703
original_firstorder_Variance	250257	250182	250052	250125	250247	249964	249935	250287	250357	250131	250165	250127	250005	250318	250121	250292	250222	250067	249669	249547	250175	249736	250080	249816	249747	250207	250106	250178	250026	250083	249838	250078	249707	249775	250120	250107	249662	249918	249962	250271	249742	250118	249959	250249	250082	250259	249970	250136	249955
original_glcm_Autocorrelation	2595.14	2642.54	2329.08	1882.16	2206.64	1880.19	1839.38	2591.5	3195.99	2326.32	2251.22	2063.26	2146.64	2450.66	2507.77	2452.26	2270.42	1845.93	1790.11	1776.24	2089.22	2009.25	1990.55	1937.87	1963.09	1801.52	2084.19	2178.91	2165.19	2345.25	2124.03	1728.07	1716.39	1576.24	2069.37	2169.62	1592.81	1929.15	2116.94	1937.91	1474.2	1908.67	1772.56	2365.48	2158.36	2026.83	2157.85	2208.43	2288.79
original_glcm_ClusterProminence	4.40596e+06	4.4255e+06	3.8261e+06	3.41335e+06	3.77039e+06	3.48825e+06	3.60364e+06	4.26338e+06	4.91863e+06	3.66559e+06	3.5217e+06	3.52487e+06	3.54278e+06	3.74823e+06	3.82938e+06	3.79629e+06	3.59519e+06	3.39152e+06	3.73876e+06	3.58653e+06	3.53349e+06	3.53461e+06	3.40521e+06	3.54536e+06	3.5129e+06	3.35428e+06	3.6849e+06	3.65837e+06	3.8727e+06	3.92296e+06	3.67417e+06	3.31027e+06	3.4263e+06	3.62637e+06	3.37097e+06	3.37925e+06	3.59581e+06	3.42807e+06	3.42231e+06	3.47186e+06	3.73692e+06	3.41742e+06	3.62569e+06	3.75048e+06	3.50354e+06	3.46502e+06	3.63985e+06	3.60948e+06	3.72331e+06
original_glcm_ClusterShade	-29353.2	-23155.5	-7955.14	-3430.67	-17846.5	6007.14	5249.96	-29937.9	-39801.5	-11087.9	-4930.04	2079.04	261.777	-16313.4	-10117.4	-16549.6	-10577.5	5581.33	13058.8	13964.2	-3094.56	5763.15	993.066	6324.49	4669	-268.632	-7066.37	-10336.3	-8211.18	-13557.4	-2259.28	7969.26	15860.3	22087	1297.16	-6719.03	14240.1	10472	4972.84	-8854.7	21243.8	-1926.77	8814.45	-17803.4	-7116.43	-9553.01	-5500.17	-15875.9	-16087.5
original_glcm_ClusterTendency	1555.64	1498.72	1453.49	1527.28	1517.91	1416.95	1470.54	1541.66	1546.32	1446.19	1475.86	1452.74	1449.43	1495.07	1448.08	1496.93	1500.94	1475.89	1394.64	1369.35	1473.33	1368.8	1458.18	1382.16	1415.19	1516.8	1467.33	1482.91	1461.37	1463.89	1402.84	1415.71	1279.8	1410.58	1457.4	1469.48	1312.28	1373.81	1401.24	1492.23	1465	1454.55	1361.19	1498.63	1457.89	1503.7	1454.55	1524.38	1512.81
original_glcm_Contrast	153.347	189.963	223	171.971	169.218	251.086	206.497	162.561	161.592	232.291	223.646	229.939	230.439	198.308	237.744	198.013	199.464	198.528	250.309	269.794	208.385	281.649	228.366	270.872	242.176	162.483	206.686	196.695	203.584	216.719	252.573	258.666	349.298	247.2	239.636	226.211	304.896	297.251	277.789	198.573	197.738	220.337	272.768	204.408	226.347	184.402	221.933	175.099	189.169
original_glcm_Correlation	0.824699	0.77924	0.738324	0.801902	0.803607	0.703812	0.75797	0.813186	0.814932	0.728021	0.742647	0.731862	0.731045	0.771002	0.72334	0.771673	0.77109	0.76735	0.699246	0.674368	0.756595	0.663341	0.734377	0.676731	0.711866	0.810173	0.757037	0.76989	0.758999	0.74649	0.698684	0.696157	0.574452	0.706395	0.723523	0.739048	0.624863	0.649933	0.674886	0.769532	0.765491	0.741738	0.668829	0.765379	0.736468	0.785872	0.739576	0.798634	0.782901
original_glcm_DifferenceAverage	7.50853	9.25399	10.3122	8.07912	7.88218	10.5765	9.55573	7.71473	7.59837	10.0386	9.48809	10.0833	10.0155	8.67108	10.1101	8.68033	8.6437	8.97106	11.0587	11.4065	9.42011	11.5483	9.74552	11.2756	10.7945	7.98387	9.70316	9.18182	9.82414	9.68324	11.1505	10.4621	13.0615	10.4236	9.76785	9.12098	12.097	11.5026	10.9604	8.7554	9.61129	9.54958	11.9209	8.70188	9.62732	8.45603	10.1805	8.02389	8.38673
original_glcm_DifferenceEntropy	3.88131	4.34648	4.50819	4.04297	4.00358	4.4833	4.317	4.05187	3.96995	4.50428	4.26354	4.42038	4.38867	4.14014	4.38632	4.13969	3.98621	4.26404	4.57753	4.64783	4.4143	4.58435	4.39581	4.59884	4.61795	4.0444	4.48207	4.38122	4.48604	4.43695	4.68172	4.44947	4.77044	4.36054	4.26751	4.10763	4.62769	4.54772	4.47896	4.19105	4.35061	4.3313	4.66435	4.13894	4.34464	4.17346	4.54833	4.0317	4.07555
original_glcm_DifferenceVariance	84.1582	87.183	95.618	91.3064	92.3917	113.847	94.1167	91.8193	93.7791	112.473	110.537	104.312	105.719	105.004	112.29	104.967	104.725	98.5019	98.6729	109.336	102.292	115.011	111.747	113.791	101.279	81.898	94.6643	96.9514	87.8878	106.184	105.055	124.361	138.601	109.096	121.13	123.194	121.025	132.809	128.583	105.432	82.9717	107.636	97.9089	112.727	113.567	98.2348	98.1868	96.1564	102.469
original_glcm_Id	0.459	0.333289	0.318692	0.420471	0.422107	0.320926	0.356238	0.426571	0.435169	0.33648	0.35346	0.319771	0.347732	0.39187	0.363335	0.396282	0.442026	0.358485	0.283103	0.274132	0.341653	0.297446	0.347051	0.299028	0.283843	0.395668	0.309608	0.349941	0.302997	0.348676	0.266976	0.331336	0.250171	0.32137	0.390898	0.43281	0.264053	0.320918	0.322805	0.379738	0.31518	0.363306	0.232821	0.42305	0.370605	0.403623	0.302751	0.434687	0.422774
original_glcm_Idm	0.414865	0.280053	0.262385	0.373584	0.376746	0.267061	0.303515	0.380623	0.392888	0.282658	0.303823	0.266279	0.294555	0.345246	0.310063	0.349947	0.396558	0.306497	0.222777	0.212604	0.287509	0.240414	0.294225	0.240799	0.222722	0.347364	0.251676	0.296059	0.244156	0.295227	0.206417	0.278784	0.190525	0.267942	0.342396	0.387269	0.205089	0.267071	0.27017	0.331541	0.259345	0.311216	0.169892	0.376524	0.319181	0.355176	0.244337	0.388273	0.377417
original_glcm_Idmn	0.972733	0.969431	0.964516	0.965664	0.968806	0.957022	0.961926	0.971614	0.974963	0.962118	0.962744	0.961323	0.962189	0.96671	0.962991	0.966658	0.964693	0.963938	0.959916	0.9574	0.963973	0.955407	0.960014	0.956044	0.960338	0.9672	0.963721	0.96553	0.965757	0.964152	0.959354	0.952765	0.945958	0.955444	0.958222	0.959733	0.94982	0.951346	0.955359	0.962194	0.96216	0.960193	0.956234	0.964204	0.961281	0.965402	0.96323	0.967908	0.966449
original_glcm_Idn	0.915805	0.900838	0.890689	0.904751	0.910442	0.885219	0.891682	0.913877	0.919915	0.892673	0.897879	0.890706	0.892878	0.906034	0.89468	0.905925	0.904564	0.89864	0.882499	0.879887	0.895964	0.87948	0.892617	0.880575	0.883749	0.904914	0.892079	0.897992	0.89255	0.89581	0.881623	0.883773	0.866695	0.884329	0.893717	0.899896	0.871998	0.879081	0.885434	0.899362	0.888568	0.893247	0.873717	0.904181	0.895214	0.903099	0.88976	0.909152	0.906831
original_glcm_Imc1	-0.289958	-0.236365	-0.210119	-0.269776	-0.276132	-0.221728	-0.243675	-0.250931	-0.254474	-0.204452	-0.258739	-0.228708	-0.236511	-0.269287	-0.234243	-0.264195	-0.292917	-0.250447	-0.205111	-0.195127	-0.218917	-0.214732	-0.226828	-0.208924	-0.194216	-0.288807	-0.212499	-0.217553	-0.215059	-0.214599	-0.178523	-0.214561	-0.173693	-0.256343	-0.244605	-0.258659	-0.204794	-0.212934	-0.220368	-0.257582	-0.254463	-0.241618	-0.191646	-0.251812	-0.232434	-0.247648	-0.201144	-0.269329	-0.269897
original_glcm_Imc2	0.958343	0.945398	0.928789	0.948642	0.951363	0.93134	0.942889	0.941073	0.942029	0.918085	0.94646	0.932126	0.935684	0.950507	0.937889	0.949031	0.957911	0.940709	0.910946	0.904121	0.929722	0.925186	0.929289	0.920168	0.911533	0.956016	0.927714	0.928928	0.930621	0.929723	0.898411	0.921109	0.882848	0.949273	0.937887	0.942606	0.912272	0.921513	0.926013	0.947643	0.951379	0.940087	0.90994	0.943268	0.93556	0.941489	0.920458	0.949851	0.950175
original_glcm_InverseVariance	0.142576	0.188164	0.120821	0.168946	0.200824	0.163746	0.133987	0.18968	0.218652	0.158716	0.218226	0.190154	0.14073	0.215551	0.108469	0.207501	0.118473	0.199967	0.11953	0.122345	0.17595	0.125172	0.17948	0.122706	0.126936	0.203201	0.179752	0.170247	0.155581	0.152337	0.150257	0.192808	0.14668	0.182079	0.14385	0.133682	0.156627	0.139335	0.179941	0.214337	0.170337	0.157071	0.141104	0.1502	0.146706	0.16736	0.151455	0.155931	0.174678
original_glcm_JointAverage	47.371	48.1096	44.9494	39.2769	43.2301	39.8448	39.0186	47.3938	53.3787	44.9656	44.0141	41.9111	42.9054	46.1055	46.9486	46.117	44.0939	39.0614	38.7661	38.7307	42.0972	41.6666	41.0143	40.7281	40.8501	38.2398	42.0493	43.0882	43.0096	45.0844	42.8406	37.9177	38.4978	35.8366	41.9997	43.1042	36.5985	40.7269	42.8354	40.1715	34.0065	39.99	38.7173	45.1796	43.0067	41.1865	42.997	43.249	44.2401
original_glcm_JointEnergy	0.0885475	0.0210465	0.0254792	0.0544383	0.0474616	0.0170706	0.0349423	0.0527875	0.0629053	0.0249678	0.0238326	0.0173261	0.0294779	0.0347486	0.0431113	0.0377677	0.0817444	0.0197806	0.00983858	0.008173	0.0216116	0.0150369	0.0204387	0.0157563	0.0110514	0.0234638	0.0121106	0.0270329	0.0143095	0.0286051	0.00807766	0.016658	0.00463478	0.0135284	0.0480084	0.0736927	0.00559627	0.0214976	0.0160683	0.0335743	0.0145177	0.0313891	0.00276379	0.0651713	0.0388573	0.0479483	0.0132104	0.0668714	0.0561551
original_glcm_JointEntropy	8.26088	9.67544	9.98614	8.57732	8.61679	9.7811	9.36577	8.67303	8.38067	9.79047	9.20559	9.69574	9.54897	8.84871	9.48847	8.83675	8.38511	9.34548	10.4234	10.4544	9.65192	10.1261	9.53245	10.1631	10.4003	8.97707	9.97476	9.61066	10.1096	9.69256	10.556	9.67996	10.6326	9.49354	9.00186	8.54182	10.3952	9.79958	9.74118	8.95938	9.57911	9.40048	10.7706	8.71313	9.33849	8.92723	10.2208	8.55509	8.61402
original_glcm_MCC	0.950212	0.917789	0.906612	0.952354	0.940988	0.921485	0.941673	0.932821	0.935173	0.904293	0.945299	0.930372	0.933961	0.944361	0.926175	0.944336	0.952634	0.946188	0.904254	0.896401	0.925133	0.907662	0.92843	0.91044	0.893606	0.943809	0.903882	0.910783	0.899622	0.913314	0.862856	0.921098	0.864989	0.953269	0.944064	0.947263	0.893316	0.921232	0.924238	0.941255	0.937461	0.92445	0.833356	0.938423	0.919953	0.930113	0.879224	0.941657	0.947227
original_glcm_MaximumProbability	0.293176	0.111579	0.155505	0.222075	0.196373	0.114002	0.181428	0.205531	0.210609	0.145134	0.0985239	0.0862023	0.164688	0.135006	0.205982	0.157907	0.284022	0.105653	0.0952786	0.085506	0.121968	0.118857	0.114688	0.122132	0.100995	0.11731	0.0823555	0.147908	0.101082	0.158409	0.0660429	0.0918528	0.0507119	0.0830764	0.212322	0.268022	0.0478939	0.138363	0.0799008	0.133127	0.0979576	0.170684	0.0301898	0.248381	0.191349	0.21068	0.106513	0.253971	0.222704
original_glcm_SumAverage	94.7419	96.2192	89.8987	78.5538	86.4603	79.6897	78.0372	94.7876	106.757	89.9312	88.0282	83.8222	85.8107	92.211	93.8973	92.2341	88.1879	78.1228	77.5321	77.4615	84.1944	83.3332	82.0286	81.4561	81.7002	76.4796	84.0987	86.1764	86.0192	90.1689	85.6812	75.8354	76.9955	71.6732	83.9994	86.2083	73.1971	81.4539	85.6709	80.343	68.0131	79.98	77.4347	90.3593	86.0134	82.373	85.994	86.4981	88.4802
original_glcm_SumEntropy	5.54993	6.28185	6.39303	5.71461	5.76096	6.30396	6.10262	5.7575	5.541	6.26912	6.06437	6.27664	6.21707	5.89427	6.15813	5.87531	5.62766	6.16975	6.6651	6.66997	6.25329	6.51242	6.21951	6.50847	6.63726	6.01585	6.39674	6.22181	6.50371	6.23511	6.66687	6.24073	6.66787	6.22825	5.87771	5.62607	6.62243	6.27255	6.26926	5.87688	6.26747	6.13624	6.84095	5.73632	6.07677	5.88081	6.55319	5.7073	5.72771
original_glcm_SumSquares	427.248	422.172	419.122	424.814	421.782	417.008	419.26	426.056	426.977	419.621	424.877	420.669	419.968	423.344	421.456	423.737	425.101	418.605	411.237	409.787	420.43	412.611	421.636	413.259	414.341	419.82	418.505	419.9	416.238	420.151	413.854	418.595	407.276	414.446	424.26	423.923	404.293	417.766	419.757	422.7	415.684	418.721	408.488	425.76	421.058	422.026	419.12	424.869	425.494
original_glrlm_GrayLevelNonUniformity	23482.9	19735.2	14574.6	22808.5	26171.4	16730.2	16261	27751.9	33473.8	17073.6	23247.7	18887.4	15086.7	25349.5	14767.6	24357.6	18575.3	18679.7	11730	12077.1	17953.2	12840.7	18822.3	12693.5	12418.3	20767.9	17625.6	19548.9	15166.8	17612.3	14479	19099.6	13122.2	17391	19070.8	19467.3	13932	15699.1	18278	25012.5	16132.3	16895.3	12339.3	22212.7	17205.7	20308.1	14328.7	21136.3	22260.8
original_glrlm_GrayLevelNonUniformityNormalized	0.0391065	0.028813	0.0217893	0.0362025	0.0406392	0.0246281	0.0250086	0.0434652	0.0520148	0.0254126	0.0338665	0.0272727	0.0229921	0.0380631	0.0231146	0.0370695	0.0310244	0.0278043	0.017163	0.0174694	0.0266017	0.0189528	0.0279715	0.0187485	0.0180313	0.0316987	0.0252918	0.029107	0.0219861	0.0265357	0.0204378	0.0278532	0.018426	0.0254778	0.0299912	0.0320099	0.019713	0.0233957	0.0266461	0.0371832	0.0236171	0.0258207	0.0171022	0.0357061	0.0265813	0.0318506	0.0208758	0.034303	0.0353123
original_glrlm_GrayLevelVariance	376.95	379.906	362.649	351.901	369.467	358.568	341.189	384.707	398.931	371.082	369.638	365.401	353.423	371.549	353.718	373.096	350.071	355.637	348.481	354.775	365.395	353.761	362.732	352.956	361.859	358.366	372.51	369.26	368.466	369.172	373.152	361.749	369.792	348.131	348.688	353.02	362.31	351.209	363.726	369.38	347.934	358.462	376.676	371.712	363.499	363.888	372.106	369.132	369.539
original_glrlm_HighGrayLevelRunEmphasis	2223.4	2571.92	2233.06	1626.01	2004.28	1850.48	1673.19	2333.86	2901.51	2254.03	2189.9	2040.06	2027.71	2309.65	2335.79	2286.82	1933.41	1782.08	1844.82	1861.39	2004.11	2034.16	1921.96	1948.7	1992.17	1709.43	2067.98	2066.74	2143.19	2222.69	2199.44	1726.63	1907.96	1559.79	1861.17	1878.41	1743.41	1895.32	2104.36	1823.04	1434.01	1797.77	1953.3	2103.76	2012.35	1821.37	2155.63	1935.77	2040.36
original_glrlm_LongRunEmphasis	8.88507	3.47562	4.50563	8.25094	6.8986	3.28685	6.6773	8.84419	8.41026	4.91355	4.81713	3.82832	6.18809	7.0904	8.81613	5.43427	10.8483	4.30742	4.00188	3.138	4.00064	3.41436	5.01563	3.69212	2.89507	6.23633	3.50606	5.33666	4.20218	4.63078	3.48234	5.58339	2.59032	3.91098	10.5802	12.1011	3.65382	6.25349	4.34307	8.67795	4.84234	4.48408	1.84109	7.23981	4.80237	6.47831	2.79098	6.26644	7.53543
original_glrlm_LongRunHighGrayLevelEmphasis	37016.4	14340.5	18959.3	28732.4	25058.3	11168.3	24979.2	36893.4	40119.7	19949.7	18869.5	14255.2	25350.2	29192.3	40944.5	21745.4	44010.6	14307.3	15192.8	11258.3	14599.6	13042.9	18637.6	13982.1	10348.8	18703.8	12538.9	20447	16483.6	18553	13657.7	19688.2	8853.85	12854.9	42923.3	48169	12975.4	25540.7	17213.3	31099.6	15843.5	15385.9	5316.81	28773	18045.1	22996.4	9897.11	22883.4	29115
original_glrlm_LongRunLowGrayLevelEmphasis	0.00467034	0.00268501	0.00292922	0.00673096	0.00606551	0.00392014	0.00540143	0.00416154	0.00294701	0.00298934	0.00289391	0.00303332	0.00335096	0.00359822	0.00338798	0.0031059	0.00515646	0.00455106	0.00427754	0.00323947	0.0034194	0.00279173	0.00361117	0.0031024	0.00288777	0.0101717	0.00384712	0.00388911	0.00354305	0.00365736	0.00299857	0.00522637	0.00299221	0.00479503	0.00479278	0.00550814	0.0065013	0.00366119	0.00268599	0.00665453	0.00693395	0.00481601	0.00369259	0.00420404	0.0035056	0.00576508	0.00320606	0.00455255	0.00455148
original_glrlm_LowGrayLevelRunEmphasis	0.00201581	0.00163318	0.00176004	0.00318586	0.00240263	0.00243664	0.00278705	0.00178204	0.00122657	0.00167358	0.00149664	0.00181896	0.00168835	0.00149166	0.00130923	0.0015721	0.0020221	0.0021587	0.00200138	0.00187335	0.00204048	0.00168138	0.00197873	0.00186365	0.00191488	0.00284484	0.00240455	0.0021353	0.00210036	0.0020911	0.00187959	0.00283538	0.00200102	0.00286128	0.00194923	0.00214497	0.00299768	0.00195343	0.00154719	0.00312291	0.00385396	0.0027147	0.00239465	0.00212926	0.00201731	0.00289117	0.00198437	0.00233883	0.00219152
original_glrlm_RunEntropy	6.12981	6.17518	6.26068	6.0486	6.08541	6.1857	6.15969	6.06396	5.92998	6.18211	6.05816	6.12761	6.20938	6.03597	6.2115	6.06078	6.1245	6.13291	6.31818	6.2897	6.16505	6.26685	6.14735	6.26525	6.28553	6.17915	6.16071	6.1579	6.23276	6.21768	6.23797	6.11229	6.24524	6.1188	6.1024	6.0749	6.23758	6.17139	6.13591	5.98468	6.10774	6.20016	6.3103	6.12098	6.1806	6.11901	6.27164	6.1261	6.0955
original_glrlm_RunLengthNonUniformity	424360	552593	558527	469936	478419	563958	522891	471248	450844	540499	545467	568257	523812	495207	511962	486444	430740	527918	592034	601760	539518	574801	542729	575867	594112	500606	584152	547690	576371	536695	615240	565850	626261	567557	492037	440786	622772	559943	561903	511722	562415	517191	648434	460106	504279	478118	578910	445267	454053
original_glrlm_RunLengthNonUniformityNormalized	0.73773	0.824836	0.843923	0.771741	0.774451	0.83915	0.815948	0.774602	0.744506	0.820261	0.818628	0.836161	0.807936	0.776442	0.813304	0.768718	0.742598	0.799955	0.861656	0.866606	0.815133	0.847936	0.821504	0.850827	0.86212	0.780653	0.852368	0.83577	0.844804	0.825218	0.874486	0.840166	0.877836	0.835943	0.793956	0.749371	0.879826	0.842462	0.834204	0.794011	0.828859	0.803375	0.89486	0.765862	0.794657	0.77351	0.848318	0.746771	0.749339
original_glrlm_RunPercentage	0.733519	0.851617	0.844617	0.772218	0.777862	0.853139	0.815263	0.774593	0.773892	0.84077	0.840234	0.860982	0.824491	0.807035	0.802818	0.802936	0.738115	0.83267	0.871997	0.882098	0.842147	0.861543	0.837505	0.860909	0.877576	0.795492	0.870409	0.833959	0.868882	0.829488	0.896894	0.853572	0.907499	0.856081	0.788804	0.751632	0.897124	0.845517	0.855539	0.817551	0.85809	0.817145	0.920524	0.766078	0.808601	0.786756	0.8686	0.758372	0.771319
original_glrlm_RunVariance	6.89057	2.02702	3.0676	6.43179	5.03909	1.85008	5.10238	7.03729	6.57122	3.44091	3.27153	2.39686	4.647	5.38228	7.20309	3.74594	8.87555	2.73845	2.63965	1.81464	2.51925	2.02389	3.50679	2.30212	1.56626	4.34354	2.11786	3.8277	2.82931	3.12027	2.20701	4.12968	1.34409	2.45386	8.8777	10.2158	2.36048	4.80039	2.90318	7.03281	3.39312	2.90257	0.630692	5.43596	3.2011	4.74989	1.42446	4.40371	5.71154
original_glrlm_ShortRunEmphasis	0.874265	0.924041	0.93022	0.89383	0.895306	0.928656	0.916169	0.89708	0.885401	0.922115	0.919811	0.928928	0.914242	0.901033	0.913862	0.89706	0.876603	0.91121	0.938093	0.940786	0.91961	0.932055	0.920577	0.933366	0.939306	0.897487	0.936688	0.926905	0.933651	0.92222	0.947397	0.929865	0.948333	0.92643	0.905174	0.883144	0.947781	0.929688	0.928376	0.910035	0.925427	0.911113	0.954728	0.890633	0.907604	0.897334	0.933823	0.88145	0.885982
original_glrlm_ShortRunHighGrayLevelEmphasis	1748.07	2274.39	1970.29	1315.19	1676.78	1630.13	1416.28	1954.99	2387.49	1970.19	1931.46	1814.6	1732.54	1964.22	2003.26	1917.28	1507.24	1535.58	1674.46	1698.97	1739	1813.93	1678.32	1738.8	1803.38	1449.97	1867.83	1824.58	1918.42	1936.21	2024.33	1542.95	1767.01	1373.45	1548.61	1479.69	1622.04	1670.58	1865.7	1564.82	1252.23	1527.67	1836.68	1709.32	1694.81	1501.4	1934.5	1541.33	1647.3
original_glrlm_ShortRunLowGrayLevelEmphasis	0.00188206	0.00154547	0.00167912	0.0029795	0.00222425	0.00230538	0.00262324	0.00167456	0.00116011	0.00158988	0.00140669	0.00172412	0.001597	0.001393	0.00123559	0.00147379	0.00188924	0.00200209	0.00187696	0.00176663	0.00193415	0.00159304	0.00186805	0.00176659	0.00182121	0.00261244	0.00228074	0.0020217	0.00199024	0.00197977	0.00179065	0.00266586	0.001903	0.00269375	0.00183764	0.00201756	0.002813	0.00185589	0.00146681	0.00292179	0.00361191	0.0025521	0.00226851	0.00201048	0.00190941	0.00270531	0.00188056	0.00219087	0.00205864
original_glszm_GrayLevelNonUniformity	4493.72	5720.99	6163.15	5038.03	4403.41	6104.84	5904.87	4775.51	4647.41	5926.52	4947.72	5527.97	5402.39	4731.63	5692.63	4818.08	4432.93	4899.36	5751.77	5834.66	5585.55	5877.36	5303.72	5970.36	6084.3	3759.6	5968.37	5701.37	6093.92	5952.52	6592.47	5548.84	6408.01	5505.1	5348.07	5141.8	6276.86	6092.4	5815.95	5077.73	5643.83	5292.05	6322.22	4996.18	5466.97	5014.47	5935.49	4587.2	4699.58
original_glszm_GrayLevelNonUniformityNormalized	0.0168734	0.0164866	0.0160712	0.0185732	0.0177214	0.0174993	0.017846	0.016625	0.0159547	0.0163709	0.0171586	0.0167768	0.0167302	0.0173421	0.0170072	0.0172131	0.0173483	0.0177603	0.0166096	0.0162932	0.0167346	0.0166243	0.0169252	0.0165567	0.0161289	0.0180946	0.0166306	0.0166326	0.0164303	0.0164929	0.0161388	0.0173566	0.0164785	0.0185614	0.017728	0.0179415	0.0172709	0.0173917	0.017147	0.0172479	0.0179678	0.017061	0.0159773	0.0167376	0.0167292	0.0171726	0.0162808	0.0170444	0.0170587
original_glszm_GrayLevelVariance	262.804	281.699	290.333	232.373	244.799	263.665	249.291	275.335	298.622	282.733	255.198	264.663	266.414	253.501	267.597	259.516	254.933	233.072	268.248	280.303	266.243	281.932	261.963	277.348	291.099	228.542	269.706	270.077	276.017	275.894	289.392	256.754	297.27	253.113	254.71	256.57	281.876	274.397	270.927	256.25	247.84	260.403	300.231	272.778	273.185	259.073	288.769	260.384	255.972
original_glszm_HighGrayLevelZoneEmphasis	1874.63	2230.99	2088.63	1352.98	1683.32	1674.09	1548.21	1942.4	2217.7	2042.06	1887.59	1799.5	1897.25	1971.53	2278.26	1900.52	1765.47	1606.2	1979.58	1986.67	1757.37	2038.58	1729.22	1976.12	1975.1	1562.71	1791.95	1799.88	1986.76	1962.62	2053.02	1546.35	1891.44	1405.68	1666.52	1653.9	1760.36	1789.92	1868.57	1558.45	1333.86	1645.36	1946.02	1810.76	1834.37	1585.06	2019.36	1667.42	1705.63
original_glszm_LargeAreaEmphasis	249206	57773.8	51280.5	173174	183876	47659.3	82332.3	172608	189173	57758.4	81867.6	48480.4	65075.3	119494	87570.8	125150	218013	66448.8	17863.7	13512.9	54913.3	30793.3	64331.2	31490.4	21269.2	115488	34094.1	72597.1	31678.5	70038.3	15513.3	52120.5	9555.19	43162.8	124135	180536	13777.7	49835.2	45120.6	101665	36172.3	83912.9	4105.39	174429	91472.1	132281	30452.9	191753	162831
original_glszm_LargeAreaHighGrayLevelEmphasis	1.11864e+09	2.85249e+08	2.51251e+08	6.65214e+08	7.52053e+08	2.07152e+08	3.47765e+08	7.73413e+08	9.58852e+08	2.67707e+08	3.73711e+08	2.20277e+08	3.00947e+08	5.41787e+08	4.41238e+08	5.65848e+08	9.49584e+08	2.74111e+08	8.70848e+07	6.59242e+07	2.40708e+08	1.50746e+08	2.78929e+08	1.49841e+08	1.01192e+08	4.40094e+08	1.49089e+08	3.15788e+08	1.47239e+08	3.2354e+08	7.44689e+07	2.12218e+08	4.57495e+07	1.81315e+08	5.40586e+08	7.62713e+08	6.3048e+07	2.30291e+08	2.11659e+08	3.94814e+08	1.44258e+08	3.43582e+08	1.98466e+07	7.59754e+08	3.9847e+08	5.25257e+08	1.40795e+08	7.85361e+08	6.89184e+08
original_glszm_LargeAreaLowGrayLevelEmphasis	55.596	11.741	10.491	45.4065	45.8325	11.0687	19.6716	38.5777	37.3416	12.4935	18.0015	10.7165	14.1187	26.5868	17.5528	27.8079	50.1374	17.1275	4.33908	3.03681	12.6001	6.42134	14.9173	6.69428	4.53534	34.3083	7.90284	16.7698	6.8803	15.2364	3.27808	13.0166	2.08228	10.4323	28.5607	42.8306	4.17875	10.8289	9.65965	26.4676	9.47184	20.6884	0.990259	40.0876	21.0406	33.4869	6.66101	46.9042	38.5389
original_glszm_LowGrayLevelZoneEmphasis	0.00162649	0.0013725	0.00147342	0.00260625	0.00180521	0.00195381	0.00210857	0.00160382	0.00131453	0.00144713	0.00135808	0.00162872	0.00147065	0.00133294	0.00106592	0.00148458	0.00170864	0.00168142	0.0013491	0.00136905	0.00183406	0.00139123	0.00174329	0.00148087	0.00159879	0.00200728	0.00199102	0.00174795	0.00161802	0.00165106	0.00147185	0.00239888	0.0016755	0.00248089	0.00171662	0.00194047	0.00194224	0.00169836	0.00140738	0.00251557	0.00289487	0.00212815	0.00173141	0.0019017	0.00173645	0.0022043	0.00154638	0.00199406	0.00197536
original_glszm_SizeZoneNonUniformity	126347	178198	199903	128343	118957	178070	163393	146148	156626	192372	133046	158069	152571	129772	165772	133419	111861	125895	163595	170382	167408	168701	150536	176173	185688	94109.5	187477	177254	188022	193303	216914	155406	193669	129950	143875	138954	173069	171853	165285	148510	146583	148982	195522	150992	163951	143217	182141	125998	131257
original_glszm_SizeZoneNonUniformityNormalized	0.47442	0.513526	0.521273	0.473148	0.478739	0.510434	0.493813	0.508786	0.5377	0.53139	0.461401	0.479721	0.472482	0.475632	0.495257	0.476653	0.437768	0.456374	0.472421	0.475787	0.501564	0.477175	0.480389	0.488552	0.492242	0.45294	0.522396	0.517105	0.506942	0.535592	0.531021	0.486104	0.498029	0.438149	0.476924	0.484857	0.476202	0.490582	0.487306	0.504452	0.466663	0.480303	0.494115	0.505835	0.501697	0.490462	0.499606	0.468165	0.476443
original_glszm_SmallAreaEmphasis	0.715884	0.744732	0.75025	0.715035	0.719277	0.74253	0.730414	0.741313	0.761751	0.757355	0.706001	0.719931	0.714511	0.71684	0.731475	0.717651	0.687367	0.702134	0.714483	0.717045	0.736127	0.71802	0.720466	0.726527	0.729325	0.69955	0.75103	0.747291	0.739996	0.760288	0.757107	0.724794	0.733558	0.687727	0.717864	0.723806	0.717188	0.728065	0.725606	0.738227	0.710046	0.720403	0.730629	0.739229	0.736227	0.728043	0.734706	0.711276	0.717455
original_glszm_SmallAreaHighGrayLevelEmphasis	1370.34	1690.7	1602.38	1011.87	1253.74	1297.52	1179.82	1468.66	1709.79	1585.54	1373.16	1338.72	1393.25	1452.01	1698.04	1396.21	1246.25	1166.67	1455.05	1466.46	1324.29	1496.01	1285.42	1475.82	1467.14	1141.17	1387.41	1383.81	1506	1527.6	1591.51	1165.27	1437.17	1016.35	1243.82	1237.43	1318.61	1354.24	1400.77	1205.31	996.37	1226.34	1463.75	1379.72	1392.36	1197.7	1517.27	1216.99	1258.85
original_glszm_SmallAreaLowGrayLevelEmphasis	0.00101535	0.000909458	0.000991124	0.00163659	0.00114433	0.00128	0.0013576	0.00106533	0.000927546	0.000992873	0.000871361	0.00105562	0.000959239	0.000870899	0.000716084	0.000978438	0.00105387	0.00105395	0.000862295	0.000877094	0.00124289	0.000924792	0.00114173	0.000971134	0.00106322	0.00122464	0.0013002	0.00114646	0.0010471	0.0011063	0.000986896	0.00156477	0.00113625	0.00153917	0.00111495	0.00128732	0.00122783	0.0011242	0.000933574	0.00159337	0.00176568	0.00134139	0.00111584	0.00123809	0.00113801	0.00139515	0.00102273	0.00124903	0.00126254
original_glszm_ZoneEntropy	7.59136	7.48216	7.4682	7.50029	7.56144	7.43534	7.4616	7.46804	7.42076	7.40906	7.63285	7.58126	7.62371	7.56906	7.52121	7.58014	7.72956	7.6135	7.64745	7.6502	7.50239	7.62587	7.5659	7.5757	7.58541	7.65457	7.41583	7.43706	7.49733	7.38889	7.4254	7.52016	7.55462	7.68408	7.53537	7.49331	7.57628	7.51538	7.53128	7.4424	7.57987	7.56139	7.59449	7.47657	7.49848	7.51293	7.54721	7.61318	7.57381
original_glszm_ZonePercentage	0.341305	0.444712	0.491465	0.347627	0.318442	0.447086	0.424041	0.368126	0.373303	0.463945	0.36954	0.422275	0.413832	0.349662	0.428962	0.358718	0.32747	0.353531	0.443792	0.458932	0.427748	0.453083	0.401593	0.462133	0.483441	0.266276	0.459926	0.439295	0.475324	0.462532	0.523497	0.40971	0.49836	0.380096	0.386613	0.367278	0.465764	0.448936	0.43468	0.377288	0.402549	0.397519	0.507114	0.382546	0.418803	0.37422	0.467218	0.344908	0.353062
original_glszm_ZoneVariance	249197	57768.8	51276.3	173166	183866	47654.3	82326.7	172600	189166	57753.7	81860.3	48474.8	65069.4	119486	87565.4	125142	218003	66440.8	17858.7	13508.2	54907.8	30788.4	64325	31485.7	21264.9	115473	34089.4	72591.9	31674.1	70033.6	15509.6	52114.5	9551.16	43155.9	124128	180528	13773.1	49830.2	45115.3	101658	36166.2	83906.6	4101.5	174422	91466.4	132274	30448.3	191744	162823
original_gldm_DependenceEntropy	7.45944	7.85095	7.81925	7.68429	7.86916	8.00929	7.7623	7.64372	7.24144	7.72226	7.87598	7.91035	7.81197	7.66619	7.6397	7.6573	7.41135	8.02198	8.18838	8.14644	7.85221	8.05307	7.99565	8.00611	8.07288	8.30455	7.90264	7.82174	7.8947	7.81523	7.9131	7.96904	8.04798	8.11262	7.60988	7.32051	8.14469	7.8576	7.87275	7.57689	7.92999	7.9122	8.22858	7.57259	7.71279	7.64704	8.06088	7.61421	7.53117
original_gldm_DependenceNonUniformity	99156.7	137594	163178	98652.9	87387	139455	131773	103384	106083	147258	110928	132253	130973	102023	137947	104237	105290	104900	148049	155856	132123	149913	121161	153332	164181	78912.8	146641	135288	156868	144574	181781	126229	173412	119796	118091	113925	157786	145013	137766	111009	126291	119491	179667	110041	127619	109220	152457	98956.1	103094
original_gldm_DependenceNonUniformityNormalized	0.127075	0.176335	0.209122	0.12643	0.111992	0.17872	0.168875	0.132492	0.135951	0.18872	0.14216	0.16949	0.167849	0.130748	0.176787	0.133586	0.134936	0.134435	0.189733	0.199738	0.169323	0.192122	0.155275	0.196504	0.210408	0.101131	0.187929	0.173379	0.201035	0.18528	0.232963	0.16177	0.222237	0.153525	0.15134	0.146001	0.202212	0.185843	0.176555	0.142265	0.161849	0.153135	0.230254	0.141024	0.163551	0.139971	0.195383	0.126818	0.132121
original_gldm_DependenceVariance	68.8336	30.2105	45.7293	55.9126	47.73	34.1886	51.0787	53.5683	46.0895	39.1194	27.5979	25.4731	46.0653	35.2535	59.0475	39.2652	70.5307	29.9047	31.9163	28.9573	34.3797	36.6855	35.7018	37.875	32.0349	33.4271	24.2194	41.5307	29.5538	45.5026	21.0823	29.5356	16.1235	27.8289	57.1063	66.9972	17.9721	41.4263	30.0579	34.4657	26.9046	45.5776	11.1041	61.3856	50.5534	52.4595	31.1053	61.0034	53.6796
original_gldm_GrayLevelNonUniformity	97808.3	37608.2	37731.5	71070.8	70431.4	33213.4	46262.7	76861.4	83828.2	39441.4	41130.3	32241.9	39640.9	52958.1	49813.6	55778	82435.1	35117	20076.4	19115.6	36733.3	25804.9	38290	26176.4	22339.9	42489.8	29164.3	45752.1	27740.2	44590.9	21739.4	34088.6	17298.4	29233.6	60312.5	78000	18771.4	35270	32066.1	50270.7	27676.1	45636.8	14935.1	79037.3	51119.9	62406.4	27431.3	78327.3	69215
original_gldm_GrayLevelVariance	401.5	400.871	400.763	401.606	398.934	399.771	400.889	401.772	400.406	399.824	401.245	400.332	399.078	399.091	400.622	398.715	399.313	398.459	399.197	398.791	399.911	398.763	400.685	399.143	399.188	399.575	400.13	399.336	400.152	400.2	399.842	400.551	399.587	398.779	401.48	400.065	399.429	400.967	401.298	401.639	401.08	399.026	400.152	400.109	399.536	399.237	400.489	399.55	399.855
original_gldm_HighGrayLevelEmphasis	2753.71	2849.03	2560.63	2042.06	2372.83	2117.65	2039.03	2755.61	3367.63	2556.65	2468.98	2287.89	2373.33	2647.87	2749.95	2647.74	2463.38	2032.16	2034.99	2034.6	2288.47	2285.45	2204.49	2199.92	2200.47	1957.23	2289.65	2372.66	2377.05	2560.37	2376.84	1958.73	2036.48	1801.43	2291.92	2378.47	1878.49	2205.05	2381.25	2122.35	1659.91	2116.09	2040.69	2559.5	2374.91	2199.7	2378.7	2375.42	2469.61
original_gldm_LargeDependenceEmphasis	131.695	53.8103	71.1306	103.831	93.6386	57.4054	84.7553	100.636	93.4075	65.5387	54.1607	46.7665	77.015	71.4588	96.5843	76.7646	131.511	58.5335	50.6485	45.4851	60.4323	57.8443	63.0011	59.1859	49.5327	73.3341	43.3107	69.8018	48.9936	75.0233	34.6303	52.6442	27.7177	50.3143	99.2405	122.612	31.4761	66.5922	52.6774	67.4555	48.8976	78.6887	20.5068	111.54	86.2705	95.288	50.6099	114.036	101.922
original_gldm_LargeDependenceHighGrayLevelEmphasis	577847	252272	335463	382314	363127	233155	340485	437558	463925	290627	228005	194862	338659	304330	467194	330663	555190	213951	213860	192847	248899	260564	254249	259942	215654	241369	175491	291118	212347	334542	152014	194145	111029	188172	415668	503122	117655	290054	230300	245259	171041	305174	77614.6	473276	361787	363940	218424	452755	417520
original_gldm_LargeDependenceLowGrayLevelEmphasis	0.0484763	0.0253486	0.0270075	0.0628716	0.0622193	0.0381655	0.051874	0.0372185	0.0246747	0.0269949	0.0254537	0.0253778	0.0304067	0.032075	0.0318894	0.0309762	0.0486402	0.051535	0.0492782	0.0346767	0.0320831	0.0287449	0.0328449	0.0309186	0.0278352	0.0926129	0.032673	0.035282	0.0310289	0.0363459	0.0246923	0.0483122	0.0263615	0.0431758	0.0389271	0.0467619	0.0715919	0.0303123	0.0232764	0.0535163	0.065346	0.0493162	0.0372743	0.040816	0.0354037	0.05738	0.032523	0.04864	0.0419203
original_gldm_LowGrayLevelEmphasis	0.00165685	0.00151374	0.0016043	0.00273129	0.00214014	0.00227074	0.00251285	0.00151474	0.00102306	0.00152365	0.00137307	0.00169229	0.00151949	0.00133559	0.00116865	0.00138307	0.00166805	0.00203535	0.00198479	0.00183123	0.00186504	0.00158415	0.00180764	0.00175381	0.00181968	0.00269754	0.00226663	0.00194206	0.00198826	0.00189847	0.0018231	0.00265497	0.00196331	0.00267662	0.00168488	0.00177422	0.00306484	0.00178733	0.00142881	0.00280661	0.003661	0.00245092	0.00242305	0.00178196	0.00177722	0.0025317	0.0018897	0.00196325	0.00185163
original_gldm_SmallDependenceEmphasis	0.294025	0.38671	0.426239	0.301007	0.279165	0.389497	0.36667	0.321326	0.328121	0.40559	0.319108	0.36442	0.35602	0.303214	0.370468	0.310654	0.279719	0.30627	0.382891	0.395981	0.371697	0.389543	0.347612	0.398902	0.417055	0.236749	0.401785	0.383032	0.411974	0.40451	0.456489	0.356	0.431458	0.325879	0.333253	0.317288	0.40023	0.387485	0.375073	0.330107	0.347559	0.343715	0.438155	0.332784	0.363345	0.325135	0.404571	0.297694	0.305144
original_gldm_SmallDependenceHighGrayLevelEmphasis	556.778	872.519	898.512	415.296	477.61	664.048	576.22	631.619	740.826	837.564	609.74	664.873	680.407	605.235	846.604	597.952	495.542	496.827	758.164	787.912	660.46	795.438	607.537	790.989	826.188	373.803	732.794	700.687	826.526	804.562	947.936	559.336	825.406	465.374	563.372	531.334	712.168	702.831	711.194	524.835	470.015	571.424	859.694	611.092	673.633	523.386	824.417	501.159	527.414
original_gldm_SmallDependenceLowGrayLevelEmphasis	0.000472236	0.000519811	0.000612627	0.000774772	0.000506712	0.000745913	0.00076446	0.000506039	0.000419787	0.000575667	0.000428516	0.000580991	0.000516771	0.000400576	0.000392233	0.000454983	0.000474062	0.000515058	0.000518966	0.000539496	0.000672052	0.000538626	0.000597809	0.000583898	0.000655241	0.000482635	0.000774668	0.000653622	0.000654461	0.000653066	0.000656828	0.000839114	0.000714402	0.000796936	0.000562121	0.000606168	0.000777457	0.000645215	0.000517147	0.000813314	0.000991491	0.000721529	0.000749031	0.000613461	0.000616359	0.000711256	0.000620112	0.000583415	0.00059071
original_ngtdm_Busyness	17.968	22.0515	28.6796	28.6938	25.1392	35.589	34.0697	22.4043	18.5011	28.9774	28.1343	33.0724	29.7109	24.4143	26.2058	23.6222	24.5287	32.9305	42.7403	46.4302	29.5713	37.3781	33.5113	37.6682	36.2121	31.2023	30.0724	28.1442	29.6756	25.6192	35.2449	41.2362	50.5275	42.6514	30.8087	27.9657	51.0645	39.0819	34.2274	32.2828	44.9751	32.8107	46.0919	24.1022	29.311	28.078	29.8889	22.4899	23.5141
original_ngtdm_Coarseness	1.22192e-05	1.02742e-05	9.32757e-06	1.07134e-05	1.02196e-05	8.96334e-06	9.79378e-06	9.89172e-06	9.45469e-06	9.05643e-06	9.36941e-06	9.11027e-06	9.59106e-06	9.6342e-06	9.25377e-06	9.8346e-06	1.03038e-05	1.0261e-05	9.45161e-06	8.8064e-06	1.00467e-05	8.5586e-06	9.28535e-06	9.05228e-06	9.66285e-06	1.10857e-05	9.9488e-06	9.94805e-06	9.95029e-06	1.00054e-05	8.91965e-06	8.66015e-06	7.68026e-06	8.83289e-06	9.11677e-06	9.3244e-06	7.90608e-06	7.98117e-06	8.27149e-06	9.41734e-06	9.66623e-06	9.67343e-06	8.84431e-06	1.01907e-05	9.40561e-06	1.03274e-05	9.88164e-06	1.15624e-05	1.05963e-05
original_ngtdm_Complexity	10212.7	14411.2	15808.8	9641.06	10437.1	14662.4	12298.8	10837.8	12469.3	14908.1	14464.6	14758.5	15136.8	13170.5	16503	12972.7	12140.1	12111.2	16549.1	17505.6	12882.1	18258.9	13457.6	16832	15762.9	9727.3	13049.1	12306.3	13997.8	13768.6	16512	13375.2	20168	14089.7	13589.7	12398.4	17423.6	17054.6	16919.2	10751.8	12338.3	12424.6	17637.2	11703.3	13472.2	10561.8	14723.6	10478.9	11389.3
original_ngtdm_Contrast	0.956179	1.03376	1.14913	1.20191	1.06437	1.3412	1.29224	0.95929	0.81216	1.17413	1.19145	1.24758	1.20478	1.07337	1.14445	1.07153	1.15174	1.20648	1.28811	1.32164	1.16587	1.35707	1.27175	1.35158	1.27094	1.1987	1.20085	1.12842	1.15295	1.12278	1.26322	1.44765	1.52405	1.43035	1.28804	1.23507	1.51193	1.43125	1.32587	1.24929	1.34702	1.28668	1.39026	1.12442	1.2095	1.15236	1.19178	1.07521	1.09746
original_ngtdm_Strength	0.0305325	0.0272475	0.022961	0.0216758	0.0253149	0.0186765	0.0195067	0.0304761	0.0389481	0.0228794	0.0224667	0.02058	0.0213791	0.0258545	0.0240215	0.0258658	0.0236486	0.0206888	0.0188669	0.0183608	0.0222086	0.0184979	0.020264	0.018471	0.0196478	0.0211835	0.0215834	0.0233257	0.0224391	0.0239765	0.0202721	0.0172894	0.0159707	0.0169101	0.0204439	0.0219309	0.0159702	0.017703	0.0196054	0.0210003	0.0179756	0.019751	0.0175504	0.0249023	0.021788	0.0227201	0.0217402	0.0251285	0.0249028
[truncated: 54 more columns]
