# Supplementary material for: PathoEye: A deep learning framework for the whole-slide image analysis of skin tissue
Source: Comput Struct Biotechnol J. 2025 Nov 23;27:5391–400. doi: 10.1016/j.csbj.2025.11.052 (PMC12699262; doi:10.1016/j.csbj.2025.11.052)
Supplement: Supplementary file 2 — Supplementary material [file mmc2.zip › Supplementary.Table S6.xlsx]

## Sheet: Figure S6
Supplementary Table S6. The filtered 101 radiomic features in level 3 images of the young skin tissues
	GTEX-14BMU-2226_nii.csv	GTEX-14BMU-2226_1.csv	GTEX-14BMU-2226_5.csv	GTEX-14BMU-2226_.csv	GTEX-14BMU-2226_9.csv	GTEX-14BMU-2226_7.csv	GTEX-14BMU-2226_0.csv	GTEX-14BMU-2226_4.csv	GTEX-14BMU-2226_6.csv	GTEX-14BMU-2226_3.csv	GTEX-14BMU-2226_8.csv	GTEX-15UKP-0426_nii.csv	GTEX-15UKP-0426_.csv	GTEX-15UKP-0426_2.csv	GTEX-15UKP-0426_0.csv	GTEX-15UKP-0426_6.csv	GTEX-15UKP-0426_3.csv	GTEX-15UKP-0426_9.csv	GTEX-15UKP-0426_7.csv	GTEX-15UKP-0426_4.csv	GTEX-YJ8A-0426_nii.csv	GTEX-YJ8A-0426_.csv	GTEX-YJ8A-0426_5.csv	GTEX-YJ8A-0426_2.csv	GTEX-YJ8A-0426_6.csv	GTEX-YJ8A-0426_4.csv	GTEX-12C56-1726_nii.csv	GTEX-12C56-1726_.csv	GTEX-12C56-1726_8.csv	GTEX-12C56-1726_0.csv	GTEX-SNMC-1226_.csv	GTEX-SNMC-1226_nii.csv	GTEX-SNMC-1226_7.csv	GTEX-SNMC-1226_0.csv	GTEX-SNMC-1226_5.csv	GTEX-SNMC-1226_2.csv	GTEX-SNMC-1226_6.csv	GTEX-11TT1-2526_.csv	GTEX-11TT1-2526_nii.csv	GTEX-11TT1-2526_4.csv	GTEX-11TT1-2526_6.csv	GTEX-11TT1-2526_8.csv	GTEX-11TT1-2526_7.csv	GTEX-11TT1-2526_9.csv	GTEX-11TT1-2526_5.csv	GTEX-11TT1-2526_1.csv	GTEX-11TT1-2526_0.csv	GTEX-PWCY-1826_nii.csv	GTEX-PWCY-1826_2.csv
diagnostics_Image-original_Mean	112.833	125.303	102.22	107.588	118.32	114.668	105.937	117.423	112.639	103.456	108.474	136.799	126.01	149.412	126.875	126.423	99.7886	128.511	106.573	104.79	80.9209	113.981	98.955	93.3499	94.9537	102.889	100.333	99.68	131.646	91.1707	110.041	120.665	81.2742	92.0696	112.686	120.48	99.2154	129.928	122.838	141.592	136.379	126.202	139.805	125.774	129.324	115.562	116.434	122.466	115.789
diagnostics_Image-original_Minimum	0	0	0	0	0	0	0	0	1	0	0	2	3	3	0	0	2	2	0	0	1	0	0	0	0	0	0	1	0	1	0	0	0	1	0	2	0	7	2	3	6	2	1	0	3	3	4	1	0
diagnostics_Image-interpolated_Mean	1.89e-14	4.26e-14	-3.79e-14	5.68e-14	-4.74e-14	-3.79e-14	-4.74e-14	-4.03e-14	2.84e-14	-4.03e-14	-3.79e-14	-9.47e-14	5.68e-14	-8.41e-14	4.26e-14	1.89e-14	0	-7.58e-14	4.26e-14	3.32e-14	-7.11e-14	4.26e-14	-2.37e-15	3.79e-14	4.74e-15	4.74e-14	-3.32e-14	5.68e-14	3.55e-14	9.47e-15	4.26e-14	-1.89e-14	5.28e-14	5.21e-14	-4.74e-15	3.32e-14	-1.42e-14	0	1.89e-14	-9.47e-15	-4.74e-15	-5.21e-14	-9.47e-15	4.26e-14	-6.63e-14	-9.47e-15	-3.79e-14	4.26e-14	-3.32e-14
diagnostics_Image-interpolated_Minimum	-855.186	-1022.94	-807.359	-830.376	-982.336	-950.653	-860.34	-925.91	-891.234	-848.72	-849.756	-1187.24	-1103.26	-1235.69	-1098.54	-1089.94	-866.444	-1097.34	-924.628	-975.334	-825.329	-951.224	-843.386	-830.395	-858.367	-837.027	-787.076	-758.269	-862.482	-734.536	-737.805	-741.453	-836.203	-731.399	-781.911	-894.547	-768.55	-1041.84	-790.203	-1237.45	-1142.64	-1076.66	-1172.33	-1099.92	-1094.91	-981.212	-1015.13	-1044.86	-923.148
diagnostics_Image-interpolated_Maximum	1077.51	1058.82	1206.7	1137.74	1134.78	1163.43	1210.57	1084.82	1136.5	1243.22	1147.84	1032.24	1156.9	882.701	1109.37	1108.51	1366.37	1088.48	1287.75	1398.09	1787.36	1176.86	1329.96	1437.96	1446.79	1237.46	1213.3	1193.5	808.154	1326.42	965.218	825.453	1787.41	1300.5	987.495	1015.66	1199	1051.54	857.711	1012.59	1030.83	1116.49	972.93	1130.11	1080.63	1206.78	1242.04	1131.47	1109.88
diagnostics_Mask-interpolated_Mean	-0.45987	0.21032	-1.88367	-1.91043	-1.3147	-0.0392706	0.358308	0.452811	-2.18246	-0.168521	0.891195	-0.611854	-0.524496	0.37069	0.5899	-0.429849	1.14724	0.441792	-0.640812	1.47022	3.03387	1.42674	0.606892	-0.497314	-1.446	0.777023	-1.18953	1.39899	-0.57458	0.853821	-3.43257	-4.19593	-2.88262	-3.87243	-4.92623	-5.9865	-5.10039	1.00788	-4.46273	-1.48752	-1.10952	0.956001	1.26567	-0.20277	-2.17102	4.33097	-1.85854	0.548685	-0.391923
diagnostics_Mask-interpolated_Minimum	-855.186	-1022.94	-807.359	-830.376	-982.336	-950.653	-860.34	-925.91	-891.234	-848.72	-849.756	-1187.24	-1103.26	-1235.69	-1098.54	-1089.94	-866.444	-1097.34	-924.628	-975.334	-825.329	-951.224	-843.386	-830.395	-858.367	-837.027	-787.076	-758.269	-862.482	-734.536	-737.805	-741.453	-836.203	-731.399	-781.911	-894.547	-768.55	-1033.37	-790.203	-1237.45	-1142.64	-1076.66	-1172.33	-1099.92	-1094.91	-981.212	-1015.13	-1044.86	-923.148
diagnostics_Mask-interpolated_Maximum	1077.51	1058.82	1206.7	1137.74	1134.78	1163.43	1210.57	1084.82	1136.5	1243.22	1147.84	1032.24	1156.9	882.701	1109.37	1108.51	1366.37	1088.48	1287.75	1398.09	1787.36	1176.86	1329.96	1437.96	1446.79	1237.46	1213.3	1193.5	808.154	1326.42	965.218	825.453	1787.41	1300.5	987.495	1015.66	1199	1051.54	857.711	1012.59	1030.83	1116.49	972.93	1130.11	1080.63	1206.78	1242.04	1131.47	1109.88
original_firstorder_10Percentile	-620.231	-606.587	-602.004	-637.423	-592.123	-627.323	-608.582	-634.156	-627.789	-602.609	-614.744	-649.985	-663.782	-746.179	-691.594	-684.733	-618.354	-689.669	-638.32	-630.955	-608.466	-634.097	-596.221	-608.007	-614.291	-601.105	-575.271	-566.166	-593.87	-547.176	-536.66	-557.111	-568.698	-498.494	-545.99	-584.988	-520.669	-609.605	-574.405	-621.367	-625.562	-591.217	-640.24	-566.463	-609.531	-632.528	-581.75	-614.758	-644.105
original_firstorder_90Percentile	789.498	773.087	811.784	790.429	802.68	815.227	828.875	777.301	801.205	849.446	795.327	732.786	744.329	621.068	702.424	711.928	772.725	724.173	767.194	774.485	795.983	751.246	810.061	824.169	814.004	757.478	875.983	878.45	677.123	935.407	851.236	739.427	655.653	802.562	869.535	872.202	803.944	797.284	759.621	753.655	767.91	821.757	736.444	824.026	785.938	805.791	862.837	813.195	783.002
original_firstorder_Energy	59509283723	59534201763	59359169695	59312315649	59358472531	59501279425	59561869733	59582818291	59290329259	59484516645	59619077153	59501083225	59518013829	59558536053	59583374860	59515994023	59662763515	59616010866	59463351930	59705575073	59850828055	59658083973	59622559680	59472071498	59412264654	59637754729	59404630097	59662864605	59511656311	59647296725	59122271615	59053571098	59117463537	59014381097	58972166733	58853022204	58814446183	59615401319	59033755943	59345602747	59427017304	59625421734	59642223562	59512309957	59353306668	59902048273	59343563163	59590988332	59479642242
original_firstorder_Entropy	6.0916	6.19259	6.10521	6.13773	6.16958	6.1859	6.13959	6.1675	6.15819	6.12379	6.14196	6.25935	6.23547	6.20772	6.27857	6.27165	6.19598	6.25537	6.2357	6.22829	6.12382	6.2216	6.07349	6.08701	6.10744	6.15423	5.97897	5.93444	5.7906	5.85813	5.71591	5.36601	6.14944	5.95605	5.77759	6.00422	5.93548	6.15232	5.69989	6.22123	6.2184	6.14103	6.23328	6.14729	6.21009	6.22045	6.12783	6.17072	6.19757
original_firstorder_InterquartileRange	757.919	751.065	663.453	717.785	680.797	638.37	633.456	741.212	670.589	623.481	697.202	748.634	717.509	810.22	735.972	750.059	717.69	737.28	720.109	698.066	650.59	759.435	673.311	595.999	641.829	772.846	517.745	545.573	1008.93	464.325	811.282	1001.59	689.34	674.621	791.029	755.021	658.433	720.395	908.969	750.012	727.41	632.804	785.47	664.636	702.068	662.499	595.892	653.761	693.622
original_firstorder_Kurtosis	2.1772	2.1834	2.51711	2.2689	2.38547	2.41238	2.52452	2.20334	2.32588	2.59475	2.33053	2.19055	2.22155	2.05232	2.17523	2.13886	2.44747	2.15641	2.387	2.51176	2.77905	2.14911	2.40312	2.66098	2.47957	2.28049	2.74612	2.64529	1.49785	3.00332	2.01661	1.66761	3.6121	2.86081	2.08066	2.15021	2.74173	2.19239	1.74123	2.17887	2.20175	2.39944	2.08395	2.40432	2.31647	2.41783	2.68452	2.38991	2.24728
original_firstorder_Maximum	1077.51	1058.82	1206.7	1137.74	1134.78	1163.43	1210.57	1084.82	1136.5	1243.22	1147.84	1032.24	1156.9	882.701	1109.37	1108.51	1366.37	1088.48	1287.75	1398.09	1787.36	1176.86	1329.96	1437.96	1446.79	1237.46	1213.3	1193.5	808.154	1326.42	965.218	825.453	1787.41	1300.5	987.495	1015.66	1199	1051.54	857.711	1012.59	1030.83	1116.49	972.93	1130.11	1080.63	1206.78	1242.04	1131.47	1109.88
original_firstorder_MeanAbsoluteDeviation	418.063	414.255	408.291	413.498	405.531	403.819	403.346	413.787	408.446	401.364	411.47	413.784	412.03	426.283	415.881	416.008	411.898	416.418	408.585	405.901	406.809	418.129	409.048	401.919	411.513	420.322	393.201	399.488	456.214	385.346	427.969	440.251	395.617	408.734	424.795	416.143	406.498	413.171	436.808	414.297	414.153	405.889	418.455	406.268	409.519	405.36	396.964	404.81	410.156
original_firstorder_Mean	-0.45987	0.21032	-1.88367	-1.91043	-1.3147	-0.0392706	0.358308	0.452811	-2.18246	-0.168521	0.891195	-0.611854	-0.524496	0.37069	0.5899	-0.429849	1.14724	0.441792	-0.640812	1.47022	3.03387	1.42674	0.606892	-0.497314	-1.446	0.777023	-1.18953	1.39899	-0.57458	0.853821	-3.43257	-4.19593	-2.88262	-3.87243	-4.92623	-5.9865	-5.10039	1.00788	-4.46273	-1.48752	-1.10952	0.956001	1.26567	-0.20277	-2.17102	4.33097	-1.85854	0.548685	-0.391923
original_firstorder_Median	-112.425	-84.1071	-112.312	-74.0001	-93.9795	-80.1493	-88.8237	-82.1898	-84.9308	-93.9799	-97.7178	-33.463	-53.8998	72.4809	-16.2312	-20.8878	-86.731	-30.4546	-39.675	-53.8867	-102.451	-74.9528	-110.415	-109.859	-126.14	-112.992	-120.283	-135.855	-122.161	-131.727	-194.715	-182.282	-85.1304	-161.183	-171.293	-109.325	-164.34	-92.6156	-155.887	-67.7866	-64.6675	-105.778	-49.0259	-102.967	-80.8126	-57.2006	-103.231	-90.0285	-54.1277
original_firstorder_Minimum	-855.186	-1022.94	-807.359	-830.376	-982.336	-950.653	-860.34	-925.91	-891.234	-848.72	-849.756	-1187.24	-1103.26	-1235.69	-1098.54	-1089.94	-866.444	-1097.34	-924.628	-975.334	-825.329	-951.224	-843.386	-830.395	-858.367	-837.027	-787.076	-758.269	-862.482	-734.536	-737.805	-741.453	-836.203	-731.399	-781.911	-894.547	-768.55	-1033.37	-790.203	-1237.45	-1142.64	-1076.66	-1172.33	-1099.92	-1094.91	-981.212	-1015.13	-1044.86	-923.148
original_firstorder_Range	1932.69	2081.76	2014.05	1968.12	2117.11	2114.08	2070.91	2010.73	2027.73	2091.94	1997.6	2219.48	2260.15	2118.39	2207.92	2198.45	2232.81	2185.82	2212.38	2373.42	2612.69	2128.09	2173.35	2268.35	2305.16	2074.48	2000.38	1951.77	1670.64	2060.95	1703.02	1566.91	2623.61	2031.9	1769.41	1910.2	1967.55	2084.91	1647.91	2250.04	2173.47	2193.14	2145.26	2230.03	2175.54	2187.99	2257.17	2176.34	2033.03
original_firstorder_RobustMeanAbsoluteDeviation	315.28	309.473	297.094	311.065	293.919	294.307	292.221	308.042	302.019	289.175	303.041	308.724	305.79	332.9	313.349	314.412	303.198	313.134	300.798	291.97	295.499	317.303	302.682	288.588	303.761	317.04	272.725	282.081	396.401	258.834	346.015	377.302	279.961	293.435	347.79	321.714	291.371	310.949	364.845	310.984	307.433	293.662	319.36	295.313	299.835	294.245	276.612	293.791	306.878
original_firstorder_RootMeanSquared	1117.79	1118.03	1116.38	1115.94	1116.38	1117.72	1118.29	1118.48	1115.73	1117.56	1118.82	1117.72	1117.87	1118.25	1118.49	1117.86	1119.23	1118.79	1117.36	1119.63	1121	1119.19	1118.86	1117.44	1116.88	1119	1116.81	1119.23	1117.81	1119.09	1114.15	1113.5	1114.11	1113.13	1112.74	1111.61	1111.25	1118.79	1113.32	1116.25	1117.02	1118.88	1119.04	1117.82	1116.33	1121.48	1116.24	1118.56	1117.51
original_firstorder_Skewness	0.501234	0.364532	0.667182	0.469366	0.515863	0.495789	0.621187	0.412675	0.483213	0.650256	0.533422	0.134703	0.205826	-0.330472	0.0704338	0.0676644	0.528953	0.114243	0.394113	0.440289	0.695189	0.336788	0.63202	0.711923	0.607658	0.52646	0.833349	0.844584	0.168	1.00556	0.643009	0.455325	0.883785	0.93358	0.624716	0.521232	0.870206	0.412027	0.421753	0.190153	0.270678	0.542541	0.126311	0.544519	0.392734	0.406711	0.680204	0.490015	0.358194
original_firstorder_TotalEnergy	59509283723	59534201763	59359169695	59312315649	59358472531	59501279425	59561869733	59582818291	59290329259	59484516645	59619077153	59501083225	59518013829	59558536053	59583374860	59515994023	59662763515	59616010866	59463351930	59705575073	59850828055	59658083973	59622559680	59472071498	59412264654	59637754729	59404630097	59662864605	59511656311	59647296725	59122271615	59053571098	59117463537	59014381097	58972166733	58853022204	58814446183	59615401319	59033755943	59345602747	59427017304	59625421734	59642223562	59512309957	59353306668	59902048273	59343563163	59590988332	59479642242
original_firstorder_Uniformity	0.0162493	0.0150163	0.0164676	0.0153887	0.015704	0.0152952	0.0160425	0.0152221	0.0154095	0.016004	0.0155885	0.0140569	0.0146768	0.0143441	0.0138156	0.0138261	0.0151	0.0139789	0.0145013	0.0150345	0.0170579	0.0144688	0.0173244	0.0173512	0.0168856	0.0156554	0.0187119	0.0196721	0.0216213	0.0206523	0.0234216	0.0360434	0.0167215	0.0196783	0.0224066	0.0173599	0.0194208	0.0156015	0.024448	0.0146908	0.0145874	0.0161593	0.0141301	0.0162515	0.0149244	0.0148087	0.0167332	0.0156791	0.0147875
original_firstorder_Variance	250380	249563	250072	249142	248921	249371	249847	250098	249223	249277	249982	250511	250692	249753	249836	250460	250387	250817	249777	250639	250554	249729	250624	249673	250313	250603	249640	249885	250659	250649	248188	248266	246990	246799	248011	247618	245046	249671	248381	248996	249951	249986	249718	249929	250522	249026	249694	250078	249621
original_glcm_Autocorrelation	1289.83	1671.12	1159.58	1247.76	1566.64	1524.16	1243.94	1490.4	1357.79	1193.92	1221.67	2344.65	2007.29	2697.81	2038.61	2020.39	1322.66	2001.34	1455.53	1641.17	1130.79	1550.27	1163.16	1139.09	1255.26	1237.28	1041.55	994.872	1377.57	917.031	1097.74	1148.99	1134.12	940.373	1177.95	1385.08	1044.87	1757.02	1277.97	2430.77	2086.14	1845.83	2238.65	1841.72	1924.42	1626.83	1586.87	1738.99	1445.29
original_glcm_ClusterProminence	3.00168e+06	2.88534e+06	3.19171e+06	2.9348e+06	2.8711e+06	2.95747e+06	2.88388e+06	2.91222e+06	3.12677e+06	3.02827e+06	2.95612e+06	3.44596e+06	2.90761e+06	4.09754e+06	3.5654e+06	3.40987e+06	3.47569e+06	3.16852e+06	3.35058e+06	3.22167e+06	3.20102e+06	2.96588e+06	3.13639e+06	2.93915e+06	3.35193e+06	3.71794e+06	2.88559e+06	2.8794e+06	3.05927e+06	3.0656e+06	4.87612e+06	4.13248e+06	4.86419e+06	4.94339e+06	4.83944e+06	4.39285e+06	5.39798e+06	2.94435e+06	4.20876e+06	2.76247e+06	2.89086e+06	2.54603e+06	3.25773e+06	2.62826e+06	3.40488e+06	3.02189e+06	2.79218e+06	2.96962e+06	3.14085e+06
original_glcm_ClusterShade	15399.5	9227.71	21139.7	11175.1	13741.3	13057.1	15564.7	10833.2	14371.3	17743.1	14195.5	4714.19	642.069	-15753.5	1423.99	179.087	20482.9	295.93	12765.5	13930.8	20085.9	8115.86	20214.6	18902.2	19444.2	22939.4	20049.3	21557.2	14541.2	25500.2	47304	38646.2	36306.9	44307.3	45620	35714.4	49503.8	13868.1	35352.7	2592.08	7006.87	12201.3	4749.59	12777.1	15031.1	10385	17411.1	13816.1	9525.72
original_glcm_ClusterTendency	1139.71	1073.93	1139.65	1173.38	1035.91	1070.2	1055.8	1131.5	1153.44	1087.62	1123.63	1219.52	1110.32	1437.07	1269.55	1253.69	1209.5	1227.7	1201	1154.23	997.951	1125.56	1048.52	1010.75	1102.64	1174.56	1016.89	1023.59	1292.26	993.185	1370.84	1458.45	1024.4	1081.33	1318.39	1245.16	1175.57	1094.67	1472.53	1068.75	1104.69	967.021	1178.08	966.184	1119.98	1099.82	957.142	1055.85	1170.65
original_glcm_Contrast	403.399	478.868	389.866	347.169	504.149	471.201	463.879	418.873	387.235	431.846	405.525	379.287	456.958	212.953	327.756	339.45	352.671	360.814	353.508	411.501	539.61	444.67	491.76	509.424	437.874	393.292	471.689	467.262	324.497	491.855	259.284	194.769	511.439	448.411	305.237	364.688	383.346	473.396	178.667	501.491	471.369	570.24	417.33	573.367	460.895	444.083	573.885	494.808	376.068
original_glcm_Correlation	0.46886	0.375957	0.480657	0.534401	0.335089	0.380274	0.376665	0.452694	0.490338	0.419631	0.459577	0.524797	0.410734	0.744731	0.589349	0.572808	0.543453	0.543716	0.540052	0.468862	0.284723	0.426954	0.350298	0.315218	0.42188	0.493572	0.346368	0.353775	0.599723	0.313366	0.685203	0.768247	0.327695	0.406761	0.627491	0.549885	0.508514	0.391594	0.786702	0.357587	0.398068	0.245385	0.476263	0.242801	0.413274	0.417259	0.236342	0.35333	0.5075
original_glcm_DifferenceAverage	15.0315	16.7278	14.9316	14.1621	17.1179	16.7762	16.2838	15.6529	15.1291	15.8072	15.1962	15.4122	16.7773	11.6401	14.5567	14.7252	14.9303	15.2389	14.9409	16.2947	18.0901	16.3163	16.7569	17.273	16.1443	15.2066	15.6512	15.4123	11.9617	15.6057	11.2559	9.35417	17.9187	15.1236	12.5135	14.2258	14.5671	16.7349	9.59617	17.4792	16.9856	18.2672	15.8645	18.2799	16.6492	16.4887	18.3685	17.1279	14.9665
original_glcm_DifferenceEntropy	4.85745	4.957	4.84209	4.6753	5.01455	5.02422	4.94459	4.9449	4.8323	4.74908	4.82641	4.89304	4.86358	4.64693	4.84323	4.80475	4.59881	4.75135	4.81819	4.78562	4.74422	4.85568	4.80723	4.78033	4.74696	4.77648	4.88069	4.79678	4.62072	4.53204	4.56919	4.27628	4.99544	4.78988	4.77771	4.93043	4.89696	4.88324	4.45778	5.0268	4.98491	5.03848	5.03915	5.0923	5.02709	4.82371	4.93196	4.98468	4.91201
original_glcm_DifferenceVariance	125.884	133.844	117.117	98.2955	144.628	131.668	138.365	122.289	107.339	116.905	120.18	91.6453	106.299	56.4215	77.5039	78.5004	71.9675	74.9871	82.7027	83.3364	116.55	114.255	136.144	129.914	111.185	106.346	165.44	167.88	146.975	173.638	100.878	84.544	115.025	151.214	115.758	119.316	123.71	121.364	68.5755	124.383	116.968	152.709	116.413	159.577	123.937	103.056	145.387	133.001	105.924
original_glcm_Id	0.163967	0.147121	0.158431	0.16736	0.145929	0.141738	0.150699	0.150537	0.154393	0.15854	0.160893	0.144987	0.143427	0.168003	0.148329	0.147147	0.164337	0.148511	0.148676	0.142058	0.15601	0.149041	0.161078	0.153405	0.15552	0.161259	0.17093	0.178146	0.244589	0.189385	0.2567	0.311616	0.14369	0.211188	0.23217	0.195319	0.18994	0.14987	0.261855	0.140448	0.140427	0.142681	0.144899	0.139913	0.144868	0.149726	0.143958	0.143336	0.153923
original_glcm_Idm	0.0970292	0.0827857	0.092071	0.100972	0.0823081	0.0775099	0.0854278	0.0846316	0.0883835	0.095115	0.0950823	0.0793045	0.0810869	0.0939503	0.0825085	0.0809296	0.10391	0.0847992	0.0834539	0.080425	0.100162	0.0858311	0.100474	0.0937333	0.094153	0.0975767	0.10353	0.110839	0.173348	0.126499	0.194668	0.255745	0.0858648	0.151031	0.170874	0.133186	0.128351	0.0870016	0.197412	0.0780461	0.0770109	0.0808061	0.0788362	0.0774744	0.081061	0.0877365	0.0837776	0.079904	0.0869802
original_glcm_Idmn	0.945953	0.942967	0.950925	0.95338	0.942886	0.945867	0.944963	0.947293	0.950606	0.948068	0.9468	0.9583	0.952745	0.973257	0.962543	0.961432	0.960886	0.958195	0.960128	0.959879	0.957444	0.949451	0.946395	0.94864	0.955837	0.952044	0.941855	0.940064	0.944503	0.94391	0.954424	0.959939	0.959434	0.946226	0.950708	0.948147	0.94833	0.944525	0.96516	0.947761	0.947519	0.939832	0.951249	0.940898	0.948821	0.951089	0.941837	0.945674	0.951744
original_glcm_Idn	0.855444	0.84903	0.859516	0.862423	0.849228	0.850676	0.852702	0.853709	0.857272	0.855722	0.855079	0.864071	0.857563	0.887589	0.868286	0.867307	0.867311	0.862241	0.865975	0.864325	0.865332	0.855156	0.854867	0.855659	0.863797	0.859546	0.856122	0.855817	0.87125	0.861836	0.875479	0.887779	0.865409	0.863276	0.867927	0.859144	0.859367	0.849981	0.886372	0.852001	0.85127	0.845546	0.856761	0.846831	0.854038	0.856012	0.847289	0.851229	0.858293
original_glcm_Imc1	-0.160776	-0.142756	-0.167931	-0.210126	-0.141317	-0.132484	-0.154511	-0.143712	-0.169019	-0.191249	-0.173542	-0.141371	-0.164266	-0.166756	-0.148902	-0.158999	-0.218542	-0.177262	-0.164164	-0.180226	-0.224031	-0.164246	-0.185787	-0.201043	-0.19799	-0.176729	-0.167389	-0.180823	-0.181769	-0.240531	-0.245493	-0.293813	-0.162122	-0.209754	-0.205003	-0.155351	-0.187126	-0.161605	-0.227243	-0.1344	-0.139077	-0.146022	-0.116701	-0.133063	-0.132189	-0.169198	-0.169971	-0.142385	-0.1471
original_glcm_Imc2	0.879297	0.851604	0.89472	0.940554	0.85254	0.842938	0.875777	0.860661	0.898954	0.919704	0.897537	0.852016	0.889986	0.91043	0.882381	0.892278	0.944981	0.913215	0.895834	0.916863	0.946133	0.888889	0.912059	0.929218	0.930565	0.901717	0.882865	0.897385	0.886724	0.948795	0.951831	0.967243	0.894878	0.909007	0.931216	0.868628	0.916926	0.878897	0.945033	0.833931	0.844803	0.857236	0.795953	0.836106	0.835183	0.89056	0.89699	0.854351	0.865195
original_glcm_InverseVariance	0.0949693	0.0844644	0.0913887	0.0976249	0.0836049	0.0793759	0.0858452	0.0848613	0.0887004	0.0943009	0.0930128	0.0810349	0.082143	0.0972614	0.0841549	0.0831014	0.092935	0.0855586	0.0835208	0.0810681	0.0928287	0.0872609	0.0966862	0.0920297	0.0925753	0.0954244	0.10144	0.106383	0.155639	0.116189	0.157565	0.21127	0.0824266	0.126441	0.150825	0.119149	0.119016	0.0886362	0.171011	0.0793885	0.078113	0.0817136	0.0811958	0.07893	0.0823812	0.0875684	0.0841929	0.0819545	0.0875947
original_glcm_JointAverage	33.2188	38.9808	31.1433	32.2359	37.8257	37.0368	33.0648	36.1917	34.1171	32.0522	32.246	46.1763	42.9073	48.8936	42.4409	42.3055	33.2581	42.2168	35.2342	38.1155	31.8217	37.1124	31.9534	31.7897	32.9602	32.243	30.0453	29.2113	33.678	28.0892	28.6107	28.8476	31.6646	27.9225	30.3839	34.1034	29.0648	39.9846	30.8816	47.8105	43.8736	41.7511	45.2334	41.7145	41.9155	38.2103	38.5676	39.947	35.2771
original_glcm_JointEnergy	0.000796413	0.000544514	0.000875973	0.000992962	0.00058589	0.000524104	0.000679933	0.000591327	0.00069087	0.000816863	0.000773356	0.000448896	0.000555122	0.000475045	0.000465399	0.000480498	0.00100974	0.000562305	0.000572951	0.000651649	0.00107844	0.000597441	0.000992129	0.000982444	0.000964472	0.000821158	0.000953423	0.00115164	0.00230475	0.00162061	0.00326061	0.0109146	0.000854702	0.00163563	0.00326241	0.00121105	0.00144164	0.000629132	0.00368098	0.000474331	0.000477873	0.000595535	0.000404557	0.000567247	0.00049407	0.000594149	0.000705054	0.000562881	0.000549181
original_glcm_JointEntropy	11.1115	11.4428	11.0672	10.8669	11.3834	11.4737	11.2119	11.3752	11.1836	10.9549	11.1126	11.6311	11.4019	11.426	11.6048	11.5284	10.9427	11.3627	11.3732	11.253	10.7128	11.3425	10.8737	10.7932	10.8675	11.118	10.8043	10.644	10.4713	10.1385	9.9081	9.03995	11.1443	10.4527	10.2208	10.9867	10.6019	11.275	10.0501	11.5932	11.5493	11.3087	11.74	11.397	11.5595	11.3204	11.1172	11.4004	11.4145
original_glcm_MCC	0.649967	0.61334	0.677139	0.74879	0.637866	0.61664	0.664743	0.624507	0.682985	0.711954	0.666114	0.593693	0.673833	0.77049	0.641932	0.647094	0.75458	0.691447	0.664464	0.738646	0.821683	0.676003	0.735377	0.787563	0.793204	0.693644	0.666319	0.696559	0.768212	0.773765	0.908818	0.948204	0.705234	0.728931	0.905133	0.813748	0.81436	0.676808	0.90689	0.597919	0.62006	0.642807	0.559336	0.628088	0.593612	0.665524	0.714007	0.634492	0.618949
original_glcm_MaximumProbability	0.0046316	0.00216052	0.00538088	0.00670191	0.00193467	0.00164338	0.00316047	0.00267906	0.00320931	0.00306489	0.00384875	0.00139897	0.00177014	0.001343	0.00159163	0.00148773	0.00693109	0.00193883	0.0019527	0.00259027	0.00492343	0.00199784	0.00457807	0.00389075	0.00397829	0.00420192	0.00480072	0.00477425	0.0188337	0.00578742	0.032296	0.0690845	0.00483271	0.00886954	0.0314928	0.0131389	0.00991663	0.00203834	0.0315368	0.00154327	0.0015195	0.00229183	0.00121525	0.00182203	0.00161106	0.00182445	0.00226809	0.00181571	0.00251609
original_glcm_SumAverage	66.4376	77.9616	62.2866	64.4718	75.6513	74.0737	66.1296	72.3833	68.2341	64.1044	64.4919	92.3526	85.8146	97.7873	84.8817	84.611	66.5163	84.4336	70.4683	76.2309	63.6434	74.2249	63.9067	63.5794	65.9204	64.486	60.0906	58.4227	67.3561	56.1784	57.2215	57.6951	63.3293	55.845	60.7679	68.2069	58.1296	79.9691	61.7632	95.6211	87.7471	83.5022	90.4668	83.429	83.8311	76.4207	77.1352	79.8939	70.5541
original_glcm_SumEntropy	6.91372	6.96386	6.87209	6.86184	6.91587	6.94242	6.88047	6.95648	6.94283	6.8637	6.92134	7.09693	6.98176	7.107	7.10017	7.08474	6.94652	7.00968	7.0334	6.97977	6.81251	6.95768	6.80881	6.80049	6.83229	6.9388	6.7611	6.72957	6.69928	6.58036	6.45514	6.00949	6.81018	6.64853	6.47487	6.77504	6.62674	6.92926	6.50105	6.97397	6.99234	6.8297	7.05829	6.84665	7.00366	6.9776	6.79896	6.92904	7.00867
original_glcm_SumSquares	385.778	388.2	382.379	380.138	385.015	385.352	379.919	387.592	385.17	379.867	382.288	399.701	391.82	412.506	399.326	398.285	390.542	397.13	388.628	391.433	384.39	392.557	385.069	380.044	385.129	391.962	372.145	372.712	404.189	371.26	407.53	413.304	383.959	382.436	405.906	402.462	389.728	392.016	412.8	392.561	394.014	384.315	398.853	384.888	395.218	385.975	382.757	387.665	386.681
original_glrlm_GrayLevelNonUniformity	740.371	692.644	751.084	698.69	723.97	707.336	736.173	700.551	708.201	731.265	711.522	651.388	676.86	663.791	639.472	640.202	680.832	645.482	668.789	692.254	767.976	667.251	783.468	789.48	769.156	713.761	849.453	887.258	911.245	918.152	941.373	1251.72	760.245	848.07	930.33	764.336	860.855	717.703	949.791	679.238	675.119	744.485	655.679	749.779	689.773	680.626	768.046	724.007	681.198
original_glrlm_GrayLevelNonUniformityNormalized	0.016145	0.0149848	0.0163363	0.0152888	0.0156657	0.0152637	0.0159563	0.0151776	0.0153712	0.0159479	0.0155132	0.0140617	0.0146463	0.0143712	0.0138285	0.0138301	0.0150047	0.0139946	0.0144907	0.0149821	0.0168574	0.0144683	0.0171556	0.0172212	0.0167721	0.0155866	0.0185748	0.0194944	0.0205415	0.0204309	0.0217078	0.02937	0.0165328	0.0191388	0.0210576	0.017002	0.0191004	0.0155609	0.0217455	0.0146679	0.0145719	0.0161044	0.0141397	0.0161845	0.0149044	0.0147897	0.0166518	0.0156421	0.0147638
original_glrlm_GrayLevelVariance	399.208	399.212	399.991	396.571	399.967	399.259	400.244	399.337	397.952	399.452	398.863	399.306	401.571	396.852	398.396	399.669	398.796	399.441	398.752	401.214	401.464	402.381	400.814	400.74	400.582	397.982	400.933	400.955	387.976	405.952	362.397	351.436	396.109	388.17	366.02	375.145	378.721	398.876	368.518	398.351	399.401	400.245	398.371	401.282	399.332	398.149	400.798	400.358	398.088
original_glrlm_HighGrayLevelRunEmphasis	1679.42	2132.2	1536.71	1608.73	2046.34	1967.69	1678.52	1899.49	1739.43	1606.47	1615.09	2752.99	2478.57	2945.27	2388.9	2384.78	1701.95	2397.55	1819.91	2057.44	1629.15	1984.1	1618.5	1611.96	1675.72	1611.33	1476.66	1423.29	1608.63	1369.54	1225.99	1166.05	1601.65	1340.77	1353.98	1650.86	1356.8	2215.53	1346.08	2954.42	2563.01	2396.59	2662.49	2389.86	2373.16	2067.21	2127.11	2217.65	1816.9
original_glrlm_LongRunEmphasis	1.15188	1.10821	1.13858	1.1739	1.11092	1.09691	1.11961	1.1156	1.12443	1.14841	1.15305	1.09617	1.10986	1.10329	1.10616	1.09986	1.25508	1.11858	1.11743	1.11134	1.20012	1.1195	1.18154	1.15405	1.15231	1.15876	1.16483	1.19665	1.6266	1.28312	1.70853	2.63602	1.14424	1.43969	1.59849	1.36419	1.29429	1.11758	1.54434	1.09927	1.09712	1.10825	1.09145	1.09819	1.10158	1.12993	1.1198	1.10144	1.11666
original_glrlm_LongRunHighGrayLevelEmphasis	1845.11	2327.86	1667.62	1771.82	2219.78	2126.35	1811.96	2056.02	1896.06	1770.63	1763.23	3010.96	2717.57	3269.47	2612.54	2598.68	1901.66	2621.82	1967.01	2243.44	1816.98	2159.96	1795.25	1761.89	1848.87	1785.51	1618.25	1575.67	3460.92	1580.98	3193.89	5887.53	1731.09	1754.45	3264.94	2927.26	1979.18	2446.59	2810.7	3216.9	2794.67	2605.9	2898.98	2586.05	2619.99	2277.6	2338.92	2409.25	1979.3
original_glrlm_LongRunLowGrayLevelEmphasis	0.00467001	0.00272329	0.00569849	0.00653735	0.00232133	0.00272097	0.00460493	0.00319197	0.00470049	0.00546487	0.00702015	0.00125465	0.00169838	0.00129372	0.00252627	0.00240913	0.00589157	0.00196356	0.00555899	0.00234408	0.00511636	0.00304474	0.00521852	0.00485398	0.00419134	0.00564953	0.00674608	0.00867393	0.0078364	0.00827827	0.00895401	0.012429	0.00434826	0.00737718	0.00562473	0.00358326	0.00535808	0.00176578	0.007986	0.00104868	0.00130668	0.00130335	0.00155644	0.0014346	0.0017512	0.00267393	0.0017042	0.00179205	0.00584605
original_glrlm_LowGrayLevelRunEmphasis	0.00358851	0.00239621	0.00454248	0.00455474	0.0019638	0.00242573	0.00383193	0.00266908	0.00383923	0.00424072	0.00523126	0.00111897	0.0014949	0.00115841	0.00213344	0.0021324	0.00362388	0.00165187	0.00415761	0.00203387	0.00355662	0.002491	0.0038915	0.00373503	0.0032831	0.0042489	0.0049844	0.00556223	0.00561362	0.00529285	0.00560418	0.00721732	0.00351348	0.00407005	0.00407376	0.00285184	0.00398178	0.00155762	0.00539555	0.000944094	0.00117717	0.00114965	0.00139477	0.00129303	0.00154701	0.00216614	0.0015064	0.00159969	0.00476002
original_glrlm_RunEntropy	6.28449	6.35427	6.28875	6.33691	6.33071	6.33854	6.30918	6.33453	6.33119	6.31267	6.32951	6.4132	6.39561	6.3799	6.43832	6.42778	6.40849	6.41989	6.39863	6.38912	6.33591	6.38618	6.27985	6.27753	6.29833	6.34707	6.18417	6.15566	6.1294	6.12286	6.11547	5.92177	6.33225	6.28218	6.11331	6.25967	6.1943	6.32286	6.10873	6.37564	6.37073	6.30197	6.38574	6.30248	6.37011	6.39358	6.29733	6.32766	6.36753
original_glrlm_RunLengthNonUniformity	43158	43930.7	43401.2	42889.8	43935.8	44192	43754.1	43790.1	43617.4	43158	43220.6	44128	43918.2	43732.9	43993.4	44061.6	42519.5	43755.2	43819.6	43910	42624.6	43737.8	42811.4	43147.6	43175.5	43044.3	42894.9	42464.7	40194	41449.5	38163.2	36457.2	43467.9	40132.6	39839.9	41364.4	41621.6	43690.3	38508.4	44118	44163.6	43952.1	44234.2	44142	44028.8	43526.1	43717	44054.6	43753
original_glrlm_RunLengthNonUniformityNormalized	0.936994	0.947479	0.940247	0.93321	0.947719	0.951161	0.945063	0.945667	0.943112	0.936138	0.937818	0.950208	0.947043	0.944691	0.948686	0.949251	0.929992	0.944995	0.946087	0.947084	0.929298	0.94471	0.931951	0.936275	0.936726	0.935152	0.933029	0.926815	0.901023	0.911567	0.871014	0.852942	0.941611	0.894581	0.896854	0.915234	0.917395	0.943879	0.876638	0.950132	0.950707	0.947762	0.951882	0.950396	0.949018	0.941452	0.944152	0.949081	0.945298
original_glrlm_RunPercentage	0.962286	0.970339	0.964693	0.958912	0.970139	0.972842	0.968327	0.968908	0.967156	0.962441	0.962574	0.972587	0.970153	0.969926	0.970929	0.971886	0.951966	0.968474	0.968974	0.969893	0.955278	0.968256	0.957859	0.96186	0.962239	0.960981	0.959636	0.954795	0.925204	0.94212	0.906114	0.87346	0.964568	0.925083	0.922928	0.942959	0.944315	0.968138	0.912102	0.972193	0.972689	0.970446	0.973635	0.972452	0.971566	0.966145	0.968063	0.971665	0.968625
original_glrlm_RunVariance	0.0615714	0.0399563	0.0545779	0.0726743	0.0420032	0.0352278	0.045505	0.0437267	0.0473878	0.0571351	0.0625761	0.0343462	0.040417	0.0364744	0.0399927	0.036073	0.130568	0.0449893	0.0453707	0.0413054	0.085759	0.0451484	0.0762509	0.060832	0.0602259	0.063945	0.0664659	0.082806	0.41684	0.123113	0.438083	1.19194	0.0592437	0.216474	0.388791	0.221448	0.150256	0.0433213	0.305495	0.0360301	0.0351398	0.0400949	0.0327186	0.0355608	0.037342	0.0491964	0.0444938	0.0366793	0.0444541
original_glrlm_ShortRunEmphasis	0.97333	0.978241	0.974775	0.971284	0.978305	0.979936	0.977027	0.977437	0.976184	0.972679	0.973572	0.979635	0.977932	0.977608	0.978906	0.979162	0.969329	0.977027	0.977544	0.977914	0.969016	0.976858	0.970539	0.972648	0.972933	0.972311	0.971378	0.968229	0.956546	0.959816	0.942416	0.931472	0.975236	0.951283	0.955169	0.964062	0.963984	0.976552	0.945842	0.979491	0.979765	0.978321	0.980481	0.979603	0.979122	0.975237	0.976504	0.978988	0.977351
original_glrlm_ShortRunHighGrayLevelEmphasis	1645.19	2091.48	1509.07	1575.34	2009.93	1933.79	1650.21	1866.04	1706.46	1572.71	1584.33	2697.93	2429.21	2874.1	2342.04	2338.79	1665.32	2350.14	1788.18	2018.62	1593.98	1946.82	1583.75	1581.43	1640.97	1576.18	1447.59	1392.69	1533.04	1332.18	1118.81	1053.4	1575.37	1282.85	1268.59	1567.5	1306.25	2167.33	1230.69	2898.83	2513.98	2352.45	2611.36	2347.52	2323.61	2023.99	2083.71	2176.22	1782.55
original_glrlm_ShortRunLowGrayLevelEmphasis	0.00343418	0.00233206	0.00436382	0.00431815	0.00190308	0.00236673	0.00369904	0.00257876	0.00369779	0.00405822	0.00499871	0.00109049	0.00145513	0.00112986	0.00206863	0.00207769	0.00344619	0.00159924	0.00399393	0.00197504	0.00337085	0.00240128	0.00371562	0.00356905	0.0031485	0.0040537	0.00474516	0.00526106	0.00532449	0.00497607	0.00524343	0.00669696	0.00338744	0.0038062	0.0038739	0.00274623	0.00379665	0.00151719	0.00508024	0.000922389	0.00115099	0.0011208	0.00136047	0.00126408	0.00150569	0.00208854	0.00146798	0.00156163	0.00457628
original_glszm_GrayLevelNonUniformity	451.818	467.886	460.057	420.944	487.434	494.039	474.21	466.971	463.617	444.729	439.437	465.043	453.514	465.958	451.627	451.88	394.792	443.847	454.354	460.229	410.297	452.1	440.136	463.601	457.666	434.628	489.342	471.735	366.8	409.941	373.032	322.095	462.781	313.293	416.783	439.571	424.919	467.485	403.522	472.324	474.006	496.309	477.141	505.484	480.833	440.353	486.602	494.531	458.94
original_glszm_GrayLevelNonUniformityNormalized	0.0154833	0.01467	0.015345	0.0149499	0.0152285	0.014946	0.015166	0.0147982	0.0150873	0.0153816	0.0150081	0.0141368	0.0143241	0.0146832	0.0139879	0.0139203	0.0145182	0.0141931	0.0143275	0.0145091	0.0152238	0.0145095	0.0158095	0.0160432	0.0158138	0.0151618	0.0172937	0.017666	0.0167138	0.0182634	0.0188667	0.0202844	0.0151632	0.0154499	0.017812	0.0162834	0.0167337	0.0151314	0.0188641	0.0144358	0.0144176	0.0155058	0.0142605	0.0154073	0.014681	0.0145745	0.0157599	0.0152276	0.0146122
original_glszm_GrayLevelVariance	381.402	394.391	396.219	372.322	397.842	399.29	405.107	389.611	387.017	404.628	384.989	383.435	403.587	369.187	381.345	387.344	386.151	379.9	391.726	400.183	409.96	385.992	399.983	409.86	399.094	371.671	412.649	411.789	321.403	448.13	267.435	216.219	406.975	367.447	280.442	312.036	334.661	396.171	252.731	395.15	391.769	402.104	383.459	412.025	390.153	394.924	412.716	400.165	382.74
original_glszm_HighGrayLevelZoneEmphasis	1881.47	2244.3	1756.1	1859.62	2199.39	2069.01	1877.91	2079.8	1904.98	1805.08	1851.91	2782.07	2582.51	2895.8	2465.6	2455.16	2002.43	2542.27	1990.7	2186.07	1934.92	2148.61	1872.58	1876.99	1884.01	1805.19	1737.36	1717.84	1539.41	1762.72	1199.63	979.445	1851.59	1721.4	1307.57	1634.41	1486.22	2309.86	1172.92	3046.87	2622.9	2542.66	2695.26	2513.58	2414.33	2223.55	2254.42	2317.75	1952.25
original_glszm_LargeAreaEmphasis	7.27131	3.55634	5.26547	9.58525	3.7455	3.10434	4.11206	3.95056	4.18178	5.39259	5.9998	3.11187	3.43299	3.85794	3.46647	3.22654	23.1685	4.06939	4.60356	3.6302	9.21584	3.98357	8.41746	5.66882	5.61923	6.89416	7.68603	11.1482	324.048	18.4278	503.383	2613.62	6.00917	56.376	414.4	92.1397	53.2882	3.87422	598.437	3.20419	3.11817	3.65015	3.05735	3.18002	3.89179	4.32316	3.94442	3.27306	4.03865
original_glszm_LargeAreaHighGrayLevelEmphasis	6136.5	6656.02	4778.69	5970.94	6030.99	5348.37	4825.36	5563.46	5457.38	5817.16	5382.21	8620.89	7711.74	13534.9	7453.01	7137.44	9734.48	7523.05	5135.35	6275.38	7274.96	6164.96	6606.67	5468.24	6112.96	6615.38	5391.68	6073.15	1.21543e+06	10131.6	2.05877e+06	9.24609e+06	5052.16	74029.8	1.83449e+06	461461	233154	8003	2.32564e+06	8659.15	7878.74	7149.38	8298.99	6633.48	12663.8	7045.15	7105.26	6368.39	5629.03
original_glszm_LargeAreaLowGrayLevelEmphasis	0.0628529	0.0111956	0.0484357	0.155844	0.0124853	0.00895053	0.0261229	0.0178069	0.0290377	0.0565779	0.0818327	0.00408633	0.00615982	0.00431667	0.0129882	0.0091349	0.271671	0.0108935	0.118204	0.00957977	0.0865963	0.0187399	0.0816013	0.0473433	0.039808	0.0846687	0.0992685	0.236875	0.218029	0.264038	0.419864	1.32746	0.0370082	0.424281	0.212468	0.0431091	0.0993741	0.00654223	0.311323	0.0033695	0.00392987	0.00513312	0.0049229	0.00454155	0.00594297	0.0189722	0.00636566	0.00608789	0.0381796
original_glszm_LowGrayLevelZoneEmphasis	0.00253224	0.00219834	0.00339596	0.0026735	0.00165594	0.00223523	0.00302428	0.00213871	0.00294403	0.0031906	0.00349403	0.00102583	0.00138075	0.0011002	0.00181755	0.00195722	0.00244064	0.00140531	0.00307603	0.00178831	0.0023182	0.00194631	0.00282172	0.0026389	0.00245661	0.00292474	0.0033819	0.00334759	0.0046447	0.00335466	0.00359328	0.00539393	0.0028256	0.00252196	0.00322281	0.00244382	0.0030379	0.00147342	0.00372976	0.000909595	0.00113663	0.0010783	0.00127254	0.00125488	0.00138517	0.00172617	0.00145147	0.00152315	0.00351398
original_glszm_SizeZoneNonUniformity	15340.4	17727.6	16182.3	14500.6	18017	19076	17423	17631	16657.4	14758.1	15401.5	18666.2	17206.8	17387.3	18251.5	18175.5	14335.6	17087.9	17778.4	17600	13462.3	16943.1	14393.3	15060.1	14897.5	14881.8	14607.9	13243.9	10433.7	9842.52	9046.83	6923.79	17399.5	9322.63	11894.1	14033.4	13035.5	16559.4	10182.1	18614.5	18627	17844.1	19545.8	18678.1	18727.8	15906.5	16507.9	18263.1	17402.6
original_glszm_SizeZoneNonUniformityNormalized	0.525698	0.555828	0.539752	0.514991	0.562889	0.5771	0.557215	0.558722	0.542075	0.510432	0.526007	0.567431	0.543471	0.547909	0.565289	0.5599	0.52718	0.546427	0.560621	0.554855	0.499509	0.543764	0.517001	0.521166	0.514755	0.519145	0.516253	0.495969	0.475427	0.438498	0.457558	0.436034	0.570101	0.459741	0.508318	0.519852	0.513349	0.53599	0.475999	0.568919	0.566568	0.55749	0.584171	0.569317	0.571805	0.526462	0.534651	0.562358	0.554082
original_glszm_SmallAreaEmphasis	0.753367	0.774212	0.763154	0.745762	0.778892	0.78834	0.775075	0.77608	0.764815	0.742551	0.75359	0.781913	0.765793	0.768721	0.780539	0.776921	0.754378	0.767752	0.777433	0.773553	0.734622	0.765927	0.747205	0.75026	0.745596	0.748772	0.746715	0.73207	0.716831	0.688288	0.703443	0.686638	0.783496	0.705099	0.741075	0.749246	0.74462	0.760567	0.71737	0.783003	0.781396	0.775287	0.792989	0.783244	0.784914	0.753943	0.759654	0.778615	0.772999
original_glszm_SmallAreaHighGrayLevelEmphasis	1485.52	1789.63	1421.14	1466.2	1780.87	1680.19	1538.15	1689.87	1528.4	1418.34	1482.97	2191.07	2025.5	2226.33	1957.88	1939.22	1585.99	1999.24	1618.74	1746.55	1533.69	1716.02	1480.16	1515.89	1486.95	1426.5	1394.45	1360.01	1149.53	1341.64	907.524	728.096	1547.08	1318.16	1031.48	1283.23	1191.92	1803.1	876.772	2425.06	2080.92	2036.23	2159.7	2027.68	1929.99	1739.02	1767.74	1846.56	1562.96
original_glszm_SmallAreaLowGrayLevelEmphasis	0.00162737	0.0016592	0.00228883	0.00166129	0.00118727	0.00167772	0.00205008	0.00149889	0.00194219	0.00212886	0.00214603	0.000757418	0.00101182	0.000812667	0.00131934	0.00148872	0.00166877	0.00101032	0.00220161	0.00129349	0.00144616	0.00131644	0.00180697	0.00165744	0.00158711	0.00188869	0.0021939	0.0020161	0.00284249	0.00197601	0.00209909	0.00308831	0.00202087	0.00149821	0.00203568	0.00164402	0.00197797	0.00107522	0.00213649	0.000705302	0.000876096	0.000808963	0.000937919	0.000980204	0.000996741	0.00119201	0.0010754	0.00116089	0.00235842
original_glszm_ZoneEntropy	7.52855	7.4973	7.51664	7.60267	7.45591	7.42748	7.48131	7.46848	7.51803	7.62592	7.56388	7.48611	7.57704	7.49191	7.52596	7.53319	7.65848	7.56063	7.52334	7.55658	7.73411	7.54043	7.61122	7.58871	7.60613	7.60271	7.50249	7.55333	7.59982	7.77661	7.60074	7.58329	7.52572	7.86266	7.45737	7.49259	7.5443	7.54001	7.4875	7.47901	7.46791	7.45429	7.41568	7.42695	7.45566	7.62677	7.54373	7.45642	7.50435
original_glszm_ZonePercentage	0.612686	0.669648	0.629483	0.591186	0.672042	0.694025	0.656505	0.662551	0.645188	0.607059	0.614764	0.690686	0.664756	0.666289	0.6779	0.681574	0.570946	0.656589	0.665827	0.665995	0.565865	0.654216	0.58453	0.606723	0.607647	0.601873	0.594104	0.560658	0.460779	0.471277	0.415134	0.333396	0.6408	0.425758	0.491287	0.566788	0.533153	0.648673	0.449127	0.68697	0.690287	0.672042	0.702507	0.688838	0.687663	0.634375	0.648274	0.681868	0.659444
original_glszm_ZoneVariance	4.60737	1.32633	2.7418	6.72403	1.53135	1.02823	1.79187	1.67253	1.77948	2.67904	3.35384	1.01564	1.17004	1.60539	1.29042	1.07389	20.1008	1.74979	2.34788	1.37566	6.09282	1.64711	5.4907	2.95226	2.91092	4.13364	4.85285	7.96689	319.338	13.9254	497.58	2604.62	3.57386	50.8593	410.257	89.0269	49.7701	1.49766	593.48	1.08522	1.01952	1.436	1.03108	1.07253	1.77709	1.83827	1.56494	1.12227	1.7391
original_gldm_DependenceEntropy	7.90761	7.85155	7.8593	8.00271	7.82407	7.77576	7.82401	7.83911	7.87459	7.96155	7.93765	7.84886	7.89534	7.86587	7.92879	7.8882	8.20244	7.9548	7.9034	7.88429	8.07302	7.9127	7.99601	7.90573	7.92923	7.99605	7.84586	7.89258	8.0892	8.05648	8.17459	8.00649	7.91262	8.37233	8.00206	8.01047	8.03168	7.87497	8.10329	7.83087	7.80567	7.78537	7.80526	7.74304	7.82838	7.98401	7.84763	7.79136	7.88723
original_gldm_DependenceNonUniformity	15038	17311.7	15653.3	14243.7	17366.3	18330.5	16721.7	16931.7	16288.6	14906.8	15093.8	18194.4	17203.5	17300.3	17605.5	17862.4	13285.9	16753.4	17032.2	17170.3	13434.8	16671.7	13980.6	14814.2	14915.7	14659.1	14341.3	13241	9829.23	10970.4	8577.45	6510.83	15894.9	9131.83	10368.6	13077	11992.8	16529.7	9295.57	18013.7	18185.4	17407.9	18703.5	18112.9	17985.6	15940.7	16502.5	17796.8	16841.3
original_gldm_DependenceNonUniformityNormalized	0.315739	0.363477	0.328657	0.299061	0.364623	0.384867	0.351089	0.355498	0.341996	0.312983	0.31691	0.38201	0.361205	0.363238	0.369647	0.375041	0.278951	0.351754	0.357609	0.360509	0.282079	0.350039	0.293537	0.31104	0.313171	0.307783	0.30111	0.278008	0.206375	0.230335	0.180093	0.136702	0.33373	0.191732	0.217701	0.274565	0.251802	0.347059	0.19517	0.378216	0.381822	0.365497	0.3927	0.3803	0.377627	0.334693	0.346486	0.373662	0.3536
original_gldm_DependenceVariance	1.3765	0.877097	1.22683	1.59394	0.944205	0.805282	1.02588	1.00284	1.04443	1.23343	1.35583	0.797926	0.846866	0.937372	0.891684	0.795257	2.51171	0.994698	1.04518	0.906412	1.78715	0.994064	1.65819	1.33175	1.2895	1.41753	1.50377	1.75821	5.38831	2.27379	10.8437	14.1588	1.40506	4.3383	8.26701	5.97408	3.49482	0.945281	9.9754	0.808578	0.770196	0.896187	0.803067	0.796958	0.964942	1.05322	0.944471	0.820449	1.01879
original_gldm_GrayLevelNonUniformity	773.924	715.198	784.318	732.933	747.95	728.481	764.071	725	733.924	762.239	742.449	669.501	699.028	683.181	658.01	658.511	719.182	665.788	690.668	716.065	812.434	689.121	825.125	826.403	804.226	745.634	891.212	936.941	1029.78	983.625	1115.52	1716.67	796.413	937.237	1067.18	826.817	924.975	743.068	1164.41	699.693	694.769	769.637	672.989	774.026	710.82	705.307	796.971	746.765	704.301
original_gldm_GrayLevelVariance	400.585	399.602	400.147	398.813	400.25	399.098	399.586	400.138	398.9	399.084	400.05	400.921	401.373	399.599	400.005	400.624	400.641	401.387	399.735	401.218	400.842	403.977	400.717	399.731	400.722	400.549	399.78	399.697	400.962	401.257	397.913	397.163	394.825	394.96	397.178	396.807	392.168	399.266	397.161	398.63	400.16	400.026	399.882	400.393	401.055	398.523	399.546	400.335	399.506
original_gldm_HighGrayLevelEmphasis	1659.42	2122.96	1516.95	1583.55	2032.87	1958.95	1661.3	1883.49	1724.68	1588.55	1592.7	2751.23	2469.87	2951.87	2382.06	2378.53	1663.8	2383.43	1803.88	2046.37	1599.47	1969	1593.25	1588.18	1656.49	1593.1	1452.84	1395.6	1659.59	1333.76	1319.95	1316.83	1577.62	1315.64	1440.13	1712.12	1371.75	2208.51	1441.55	2946.17	2558.36	2383.65	2660.81	2379.56	2373.71	2053.08	2116.1	2208.97	1804.78
original_gldm_LargeDependenceEmphasis	5.29911	4.01419	4.90552	5.87171	4.09977	3.71605	4.35105	4.27312	4.48157	5.14009	5.24889	3.73138	4.00109	4.11266	3.97472	3.79147	7.5692	4.30595	4.30923	4.0847	6.46468	4.32598	6.04997	5.2984	5.21693	5.47569	5.70408	6.49022	14.0595	8.54816	22.6845	32.5633	5.09616	13.0281	17.2902	12.1397	9.48656	4.2884	20.7688	3.77723	3.69459	4.02347	3.64391	3.7425	3.99001	4.58852	4.29466	3.83661	4.3157
original_gldm_LargeDependenceHighGrayLevelEmphasis	6169.26	7508.13	5033.18	5918.35	6752.95	6289.05	5229.29	6166.38	5995.27	5981.49	5512.58	10229.7	8892.12	13414.7	8689.47	8328.35	6767.23	8463.1	5778.64	7080.77	6462.84	6743.75	6296.74	5554.39	6271.79	6506.42	5257.25	5435.53	35813.5	6718.62	66948.1	89658.7	5037.44	17709.2	54250.2	43661.7	20476.8	8802.2	62094.8	10166.9	8996.22	8067.86	9730.74	7754.31	10317	7701.48	7814.74	7479.55	6298.02
original_gldm_LargeDependenceLowGrayLevelEmphasis	0.0359866	0.0120014	0.0391053	0.0635166	0.0125478	0.0109515	0.0268193	0.018353	0.0289081	0.0414459	0.0571492	0.00510852	0.00728404	0.00506132	0.0141566	0.0101736	0.0620475	0.0108953	0.0461291	0.0109912	0.0492983	0.0191062	0.04279	0.0371974	0.0300369	0.0462645	0.059354	0.0918433	0.0658093	0.0875314	0.0939621	0.123043	0.0284088	0.0855917	0.045405	0.0223637	0.0429917	0.00734304	0.0768036	0.00396763	0.00481939	0.0055417	0.00613143	0.00538491	0.00746518	0.0171171	0.00703016	0.0071266	0.0387492
original_gldm_LowGrayLevelEmphasis	0.00370532	0.00241484	0.00466351	0.00478898	0.00199666	0.00244218	0.00391016	0.00272205	0.00392927	0.00437171	0.00543094	0.00112718	0.00150555	0.00116265	0.00217134	0.00214912	0.00381725	0.00167899	0.00432436	0.00205617	0.00372183	0.00255078	0.00401741	0.00385673	0.00337299	0.00440421	0.00518524	0.00588753	0.00562	0.00554939	0.00567249	0.00703227	0.00358807	0.00427722	0.00405884	0.00284625	0.00405429	0.00156419	0.00542164	0.000947364	0.00118118	0.00115673	0.00140492	0.00129709	0.00156057	0.00221521	0.00151115	0.00160743	0.00489285
original_gldm_SmallDependenceEmphasis	0.531515	0.584468	0.548724	0.511864	0.58813	0.609772	0.574944	0.579488	0.561492	0.52273	0.532923	0.603585	0.576977	0.579438	0.593536	0.594771	0.498739	0.571016	0.582495	0.581574	0.488753	0.568525	0.507662	0.525961	0.524429	0.521572	0.514663	0.483538	0.400237	0.403328	0.361479	0.292304	0.565997	0.371834	0.430026	0.492633	0.466128	0.562284	0.390471	0.60177	0.603218	0.586575	0.618494	0.603224	0.602761	0.548322	0.561397	0.59552	0.575917
original_gldm_SmallDependenceHighGrayLevelEmphasis	1013.6	1326.56	981.161	965.435	1312.98	1277.52	1100.75	1225.93	1088.75	960.838	1005.88	1684.27	1503.6	1681.91	1472.96	1470.04	1008.46	1461.66	1179.27	1286.38	966.952	1240.97	963.803	1012.39	1007.02	958.172	913.927	848.552	627.6	724.278	443.63	294.839	1072.13	644.174	576.321	821.668	710.948	1311.14	469.362	1844.56	1592.04	1510.48	1675.06	1534.25	1467.73	1234.12	1280.35	1391.74	1137.9
original_gldm_SmallDependenceLowGrayLevelEmphasis	0.0013029	0.00128213	0.00181773	0.00136443	0.000947988	0.00133761	0.00166729	0.00120667	0.00157539	0.00163054	0.00176986	0.000603694	0.000783397	0.000626254	0.00105293	0.00116435	0.00121493	0.000789331	0.00176575	0.00101694	0.00110822	0.00106546	0.00138112	0.0013232	0.00124311	0.00148708	0.00170608	0.00157719	0.00176784	0.00135768	0.00130759	0.00155653	0.00156265	0.000940939	0.00132968	0.00116684	0.0013786	0.000814219	0.00140204	0.00054722	0.000683255	0.000625293	0.00076023	0.000759333	0.000800551	0.000931227	0.000806952	0.000900194	0.00194722
original_ngtdm_Busyness	5.32161	4.08618	6.18305	5.36503	4.22764	4.04754	5.10702	4.56755	4.74406	4.97775	5.98039	2.55091	2.78659	1.48118	2.54559	2.62458	4.1594	2.89559	3.58169	2.99999	3.48639	3.98231	4.74255	4.5144	3.89742	5.87137	5.39854	5.99392	3.85206	5.0828	4.74284	3.44754	3.47546	7.91728	4.75013	4.28196	6.46174	3.76823	3.38299	2.64671	3.15136	3.50139	2.84064	3.42364	3.30607	3.55145	3.72948	3.55322	4.39229
original_ngtdm_Coarseness	0.000117321	0.000113683	0.000120317	0.000132738	0.000110207	0.000115433	0.000113627	0.00012065	0.000122933	0.000113328	0.000121998	0.000130211	0.000112209	0.000178054	0.000143751	0.000137652	0.000125172	0.000130076	0.000131549	0.000115658	9.2e-05	0.000118151	9.66e-05	9.52e-05	0.000102337	0.000119149	0.0001019	9.8e-05	0.000117683	9.06e-05	0.000126828	0.000137999	9.76e-05	9.81e-05	0.000119329	0.000123564	0.000106475	0.000106844	0.000160793	0.000110523	0.000115183	0.000100057	0.000127416	0.000100418	0.000116901	0.000115974	9.59e-05	0.000108472	0.000129825
original_ngtdm_Complexity	26524.6	32981.3	28615.6	25075.8	35628.5	34101.8	32256.3	28959.8	28028.9	32595.3	26739.6	35247.5	41398.5	23249.8	30464	31735.2	36505.7	32876	33031.8	44649	73153.6	34862.6	40784.1	46829.2	44452.5	30922.2	30971.6	29453.9	16489.8	37303.7	16115.5	12093.4	70571.9	34006.6	18983.8	23530.9	27667.8	35518.1	12050.3	43483.3	37865.3	43461.1	32883.9	44056	36260.8	37105.7	45940.4	38184.5	26692.3
original_ngtdm_Contrast	1.49632	1.47628	1.37653	1.3801	1.43531	1.38659	1.43361	1.43386	1.38605	1.41525	1.48046	1.17174	1.24981	0.926473	1.09856	1.13847	1.16675	1.22851	1.1642	1.10636	1.03372	1.35966	1.37346	1.29685	1.17637	1.34672	1.50175	1.55863	1.62029	1.43473	1.47298	1.42607	0.981252	1.39298	1.46883	1.4522	1.40949	1.45842	1.27549	1.30996	1.36166	1.45047	1.30052	1.4104	1.32727	1.30652	1.40893	1.37744	1.36181
original_ngtdm_Strength	0.27125	0.270738	0.309149	0.297693	0.282711	0.293313	0.292246	0.280463	0.293938	0.299935	0.278329	0.350228	0.328298	0.453913	0.368434	0.35629	0.380653	0.330109	0.365834	0.39503	0.52525	0.305922	0.322567	0.355473	0.390287	0.316581	0.284927	0.273621	0.244174	0.320426	0.272272	0.275902	0.545896	0.320845	0.270846	0.271234	0.295953	0.274121	0.306675	0.314816	0.297657	0.27906	0.313685	0.288335	0.305199	0.313585	0.293845	0.294442	0.29683
[truncated: 232 more columns]
