# Supplementary material for: PathoEye: A deep learning framework for the whole-slide image analysis of skin tissue
Source: Comput Struct Biotechnol J. 2025 Nov 23;27:5391–400. doi: 10.1016/j.csbj.2025.11.052 (PMC12699262; doi:10.1016/j.csbj.2025.11.052)
Supplement: Supplementary file 2 — Supplementary material [file mmc2.zip › Supplementary.Table S8.xlsx]

## Sheet: Figure S8
Supplementary Table S8. The detailed information of training, testing and validation datasets
Testing 1: Young and old skin classification (binary classfication)
Class	Young	Old
Training set	65	65
Validation set	9	9
Testing set	9	9
Testing 2: Healthy and disease skin classification (binary classfication)
Class	Healthy	Disease
Training set	56	56
Validation set	8	8
Testing set	8	8
Testing 3: Four skin diseases classification (mutiple classfication)
Class	Atopic dermatitis	Bullous pemphigoid	Lichen planus	Cutaneous amyloidosis
Training set	10	10	10	10
Validation set	3	3	3	3
Testing set	5	5	5	5
Testing 4: External testing on Rocío del Amor et al. dataset (mutiple classfication)
Class	Leiomyoma	Melanoma	Fibroxanthoma
Training set	66	86	59
Validation set	8	10	7
Testing set	8	10	7
Note: all slides are grouped in WSI level.
