# Supplementary material for: PathoEye: A deep learning framework for the whole-slide image analysis of skin tissue
Source: Comput Struct Biotechnol J. 2025 Nov 23;27:5391–400. doi: 10.1016/j.csbj.2025.11.052 (PMC12699262; doi:10.1016/j.csbj.2025.11.052)
Supplement: Supplementary file 2 — Supplementary material [file mmc2.zip › Supplementary.Table S1.xlsx]

## Sheet: Table S1-1
Supplementary Table S1-1. The cohort demographics of the slides from GTEx project.
Slide_id	Sex	Age	Body site
GTEX-1117F-2926	female	60-69	Suprapubic (None Sun_Exposed)
GTEX-111CU-1126	male	50-59	Lower leg (None Sun_Exposed)
GTEX-111FC-2526	male	60-69	Suprapubic (None Sun_Exposed)
GTEX-111VG-1626	male	60-69	Lower leg (None Sun_Exposed)
GTEX-111YS-1526	male	60-69	Suprapubic (None Sun_Exposed)
GTEX-117YX-1926	male	50-59	Lower leg (None Sun_Exposed)
GTEX-1192X-2726	male	50-59	Suprapubic (None Sun_Exposed)
GTEX-11DXW-0826	male	40-49	Suprapubic (None Sun_Exposed)
GTEX-11DXX-2126	female	60-69	Lower leg (None Sun_Exposed)
GTEX-11DXY-0126	male	60-69	Lower leg (None Sun_Exposed)
GTEX-11DXZ-2026	male	50-59	Lower leg (None Sun_Exposed)
GTEX-11DYG-1526	male	60-69	Suprapubic (None Sun_Exposed)
GTEX-11DZ1-2426	male	50-59	Suprapubic (None Sun_Exposed)
GTEX-11EI6-2826	male	60-69	Suprapubic (None Sun_Exposed)
GTEX-11EM3-1226	female	20-29	Lower leg (None Sun_Exposed)
GTEX-11EQ8-0926	male	60-69	Suprapubic (None Sun_Exposed)
GTEX-11EQ9-1626	male	30-39	Lower leg (None Sun_Exposed)
GTEX-11GS4-0226	male	60-69	Lower leg (None Sun_Exposed)
GTEX-11GSP-2326	female	60-69	Lower leg (None Sun_Exposed)
GTEX-11ILO-0626	female	40-49	Suprapubic (None Sun_Exposed)
GTEX-11LCK-2226	male	30-39	Suprapubic (None Sun_Exposed)
GTEX-11NSD-0626	male	20-29	Lower leg (None Sun_Exposed)
GTEX-11NUK-2726	male	50-59	Suprapubic (None Sun_Exposed)
GTEX-11O72-0626	male	40-49	Suprapubic (None Sun_Exposed)
GTEX-11OF3-0126	male	60-69	Lower leg (None Sun_Exposed)
GTEX-11P7K-1126	male	30-39	Lower leg (None Sun_Exposed)
GTEX-11P81-2226	female	30-39	Lower leg (None Sun_Exposed)
GTEX-11P82-1426	male	20-29	Lower leg (None Sun_Exposed)
GTEX-11PRG-0726	male	50-59	Suprapubic (None Sun_Exposed)
GTEX-11TT1-1826	male	20-29	Lower leg (None Sun_Exposed)
GTEX-11TUW-0626	male	60-69	Lower leg (None Sun_Exposed)
GTEX-11UD2-2526	male	50-59	Suprapubic (None Sun_Exposed)
GTEX-11VI4-1126	female	40-49	Lower leg (None Sun_Exposed)
GTEX-11WQC-1826	male	60-69	Lower leg (None Sun_Exposed)
GTEX-11WQK-1026	male	50-59	Suprapubic (None Sun_Exposed)
GTEX-11ZTT-2126	female	60-69	Lower leg (None Sun_Exposed)
GTEX-11ZU8-0126	male	60-69	Lower leg (None Sun_Exposed)
GTEX-11ZUS-2626	male	30-39	Suprapubic (None Sun_Exposed)
GTEX-1211K-1526	female	60-69	Lower leg (None Sun_Exposed)
GTEX-12126-0826	male	20-29	Suprapubic (None Sun_Exposed)
GTEX-1212Z-0126	male	60-69	Lower leg (None Sun_Exposed)
GTEX-12584-0726	male	40-49	Suprapubic (None Sun_Exposed)
GTEX-12696-0126	male	60-69	Lower leg (None Sun_Exposed)
GTEX-1269C-0126	female	60-69	Lower leg (None Sun_Exposed)
GTEX-12BJ1-0926	male	60-69	Suprapubic (None Sun_Exposed)
GTEX-12C56-1526	male	20-29	Lower leg (None Sun_Exposed)
GTEX-12KS4-2126	male	30-39	Suprapubic (None Sun_Exposed)
GTEX-12WS9-0326	female	50-59	Suprapubic (None Sun_Exposed)
GTEX-12WSA-0426	male	60-69	Suprapubic (None Sun_Exposed)
GTEX-12WSB-2926	female	60-69	Suprapubic (None Sun_Exposed)
GTEX-12WSC-2826	male	50-59	Suprapubic (None Sun_Exposed)
GTEX-12WSD-0626	female	60-69	Suprapubic (None Sun_Exposed)
GTEX-12WSF-1626	male	70-79	Suprapubic (None Sun_Exposed)
GTEX-12WSH-1526	male	50-59	Suprapubic (None Sun_Exposed)
GTEX-12WSJ-1126	female	40-49	Lower leg (None Sun_Exposed)
GTEX-12WSK-2126	female	40-49	Lower leg (None Sun_Exposed)
GTEX-12WSL-2026	male	50-59	Lower leg (None Sun_Exposed)
GTEX-12WSM-1926	male	60-69	Suprapubic (None Sun_Exposed)
GTEX-12WSN-1426	male	40-49	Lower leg (None Sun_Exposed)
GTEX-12ZZX-2426	female	40-49	Suprapubic (None Sun_Exposed)
GTEX-12ZZY-0726	male	60-69	Suprapubic (None Sun_Exposed)
GTEX-12ZZZ-0726	male	60-69	Suprapubic (None Sun_Exposed)
GTEX-13111-1826	male	50-59	Suprapubic (None Sun_Exposed)
GTEX-13112-0126	male	50-59	Lower leg (None Sun_Exposed)
GTEX-13113-1626	female	60-69	Lower leg (None Sun_Exposed)
GTEX-1313W-0626	female	50-59	Suprapubic (None Sun_Exposed)
GTEX-1314G-1326	male	30-39	Lower leg (None Sun_Exposed)
GTEX-131XE-1626	male	50-59	Lower leg (None Sun_Exposed)
GTEX-131XF-2626	male	60-69	Suprapubic (None Sun_Exposed)
GTEX-131XG-0326	female	50-59	Lower leg (None Sun_Exposed)
GTEX-131XH-0126	male	50-59	Lower leg (None Sun_Exposed)
GTEX-131XW-0626	female	50-59	Suprapubic (None Sun_Exposed)
GTEX-131YS-2826	female	60-69	Suprapubic (None Sun_Exposed)
GTEX-132AR-0326	female	50-59	Suprapubic (None Sun_Exposed)
GTEX-133LE-2326	female	20-29	Suprapubic (None Sun_Exposed)
GTEX-1399Q-2326	male	40-49	Suprapubic (None Sun_Exposed)
GTEX-1399R-1326	male	30-39	Lower leg (None Sun_Exposed)
GTEX-1399S-0126	female	30-39	Suprapubic (None Sun_Exposed)
GTEX-1399U-1126	female	50-59	Lower leg (None Sun_Exposed)
GTEX-139D8-1126	female	30-39	Suprapubic (None Sun_Exposed)
GTEX-139T8-0626	male	60-69	Suprapubic (None Sun_Exposed)
GTEX-139TS-2126	male	60-69	Lower leg (None Sun_Exposed)
GTEX-139TT-2126	male	60-69	Suprapubic (None Sun_Exposed)
GTEX-139TU-0726	male	60-69	Suprapubic (None Sun_Exposed)
GTEX-139UW-0326	male	60-69	Lower leg (None Sun_Exposed)
GTEX-139YR-1026	male	50-59	Suprapubic (None Sun_Exposed)
GTEX-13D11-0926	female	50-59	Lower leg (None Sun_Exposed)
GTEX-13FH7-1126	female	50-59	Lower leg (None Sun_Exposed)
GTEX-13FHO-0426	male	60-69	Suprapubic (None Sun_Exposed)
GTEX-13FLV-0126	male	50-59	Suprapubic (None Sun_Exposed)
GTEX-13FTW-0326	male	40-49	Lower leg (None Sun_Exposed)
GTEX-13FTX-1526	female	20-29	Lower leg (None Sun_Exposed)
GTEX-13FTY-2126	female	40-49	Suprapubic (None Sun_Exposed)
GTEX-13G51-1826	male	60-69	Lower leg (None Sun_Exposed)
GTEX-13IVO-0726	male	70-79	Suprapubic (None Sun_Exposed)
GTEX-13JUV-2026	female	40-49	Lower leg (None Sun_Exposed)
GTEX-13JVG-0726	male	60-69	Suprapubic (None Sun_Exposed)
GTEX-13N11-2326	female	50-59	Lower leg (None Sun_Exposed)
GTEX-13N1W-2426	male	70-79	Suprapubic (None Sun_Exposed)
GTEX-13N2G-0226	male	60-69	Lower leg (None Sun_Exposed)
GTEX-13NYB-0126	male	40-49	Lower leg (None Sun_Exposed)
GTEX-13NYC-0126	male	60-69	Lower leg (None Sun_Exposed)
GTEX-13NYS-0626	male	60-69	Suprapubic (None Sun_Exposed)
GTEX-13NZ8-1226	female	60-69	Suprapubic (None Sun_Exposed)
GTEX-13NZ9-2626	male	50-59	Suprapubic (None Sun_Exposed)
GTEX-13O3O-2326	female	60-69	Suprapubic (None Sun_Exposed)
GTEX-13O3Q-0126	male	50-59	Lower leg (None Sun_Exposed)
GTEX-13O61-1426	male	60-69	Suprapubic (None Sun_Exposed)
GTEX-13OVG-1626	male	60-69	Lower leg (None Sun_Exposed)
GTEX-13OVH-0526	male	70-79	Suprapubic (None Sun_Exposed)
GTEX-13OVI-2726	female	60-69	Suprapubic (None Sun_Exposed)
GTEX-13OVJ-0826	female	50-59	Suprapubic (None Sun_Exposed)
GTEX-13OVK-1426	male	40-49	Lower leg (None Sun_Exposed)
GTEX-13OVL-0126	male	50-59	Lower leg (None Sun_Exposed)
GTEX-13OW5-2326	male	60-69	Suprapubic (None Sun_Exposed)
GTEX-13OW6-2726	male	50-59	Suprapubic (None Sun_Exposed)
GTEX-13OW7-0426	male	50-59	Suprapubic (None Sun_Exposed)
GTEX-13OW8-1026	male	60-69	Lower leg (None Sun_Exposed)
GTEX-13PDP-0726	male	60-69	Suprapubic (None Sun_Exposed)
GTEX-13PL6-1126	female	40-49	Suprapubic (None Sun_Exposed)
GTEX-13PVQ-0626	male	50-59	Suprapubic (None Sun_Exposed)
GTEX-13PVR-0426	female	60-69	Lower leg (None Sun_Exposed)
GTEX-13QBU-1226	female	40-49	Suprapubic (None Sun_Exposed)
GTEX-13QJC-0126	female	60-69	Suprapubic (None Sun_Exposed)
GTEX-13RTJ-0126	male	60-69	Lower leg (None Sun_Exposed)
GTEX-13SLW-0626	male	70-79	Suprapubic (None Sun_Exposed)
GTEX-13SLX-2226	female	50-59	Suprapubic (None Sun_Exposed)
GTEX-13U4I-2226	female	40-49	Suprapubic (None Sun_Exposed)
GTEX-13VXT-1926	female	20-29	Suprapubic (None Sun_Exposed)
GTEX-13VXU-0626	male	50-59	Suprapubic (None Sun_Exposed)
GTEX-13W3W-0726	female	60-69	Lower leg (None Sun_Exposed)
GTEX-13X6H-0926	female	50-59	Lower leg (None Sun_Exposed)
GTEX-13X6I-1826	male	60-69	Suprapubic (None Sun_Exposed)
GTEX-13X6J-0626	male	50-59	Suprapubic (None Sun_Exposed)
GTEX-13X6K-0626	female	60-69	Suprapubic (None Sun_Exposed)
GTEX-13YAN-0226	male	60-69	Lower leg (None Sun_Exposed)
GTEX-144FL-0626	male	50-59	Suprapubic (None Sun_Exposed)
GTEX-144GL-0626	male	50-59	Suprapubic (None Sun_Exposed)
GTEX-144GM-0526	male	20-29	Suprapubic (None Sun_Exposed)
GTEX-144GO-2026	male	60-69	Suprapubic (None Sun_Exposed)
GTEX-145LS-0626	female	60-69	Suprapubic (None Sun_Exposed)
GTEX-145LT-0526	male	40-49	Lower leg (None Sun_Exposed)
GTEX-145LU-1926	male	50-59	Suprapubic (None Sun_Exposed)
GTEX-145ME-1726	female	40-49	Lower leg (None Sun_Exposed)
GTEX-145MF-0926	male	50-59	Suprapubic (None Sun_Exposed)
GTEX-145MG-1526	male	50-59	Suprapubic (None Sun_Exposed)
GTEX-145MH-2826	male	50-59	Suprapubic (None Sun_Exposed)
GTEX-145MI-0626	female	60-69	Suprapubic (None Sun_Exposed)
GTEX-145MN-1526	male	30-39	Lower leg (None Sun_Exposed)
GTEX-145MO-2826	male	60-69	Suprapubic (None Sun_Exposed)
GTEX-146FQ-2126	male	30-39	Suprapubic (None Sun_Exposed)
GTEX-14753-0726	male	60-69	Suprapubic (None Sun_Exposed)
GTEX-1477Z-0326	male	60-69	Suprapubic (None Sun_Exposed)
GTEX-147F3-1726	female	50-59	Suprapubic (None Sun_Exposed)
GTEX-147F4-0726	male	50-59	Suprapubic (None Sun_Exposed)
GTEX-147GR-2426	male	60-69	Suprapubic (None Sun_Exposed)
GTEX-147JS-0226	male	60-69	Suprapubic (None Sun_Exposed)
GTEX-148VJ-0626	male	70-79	Suprapubic (None Sun_Exposed)
GTEX-1497J-0226	male	60-69	Lower leg (None Sun_Exposed)
GTEX-14A5H-0826	male	60-69	Suprapubic (None Sun_Exposed)
GTEX-14A6H-2026	male	30-39	Suprapubic (None Sun_Exposed)
GTEX-14ABY-2026	male	50-59	Suprapubic (None Sun_Exposed)
GTEX-14AS3-1526	female	40-49	Suprapubic (None Sun_Exposed)
GTEX-14B4R-1326	male	30-39	Suprapubic (None Sun_Exposed)
GTEX-14BIN-1126	female	50-59	Suprapubic (None Sun_Exposed)
GTEX-14BMU-1226	female	20-29	Lower leg (None Sun_Exposed)
GTEX-14BMV-2826	male	50-59	Suprapubic (None Sun_Exposed)
GTEX-14C38-0726	male	50-59	Suprapubic (None Sun_Exposed)
GTEX-14C39-1726	male	40-49	Suprapubic (None Sun_Exposed)
GTEX-14C5O-0326	male	60-69	Suprapubic (None Sun_Exposed)
GTEX-14DAQ-0626	female	60-69	Suprapubic (None Sun_Exposed)
GTEX-14DAR-1226	male	50-59	Lower leg (None Sun_Exposed)
GTEX-14E1K-2026	male	50-59	Suprapubic (None Sun_Exposed)
GTEX-14E6C-2426	male	40-49	Suprapubic (None Sun_Exposed)
GTEX-14E6E-0526	male	30-39	Lower leg (None Sun_Exposed)
GTEX-14ICL-1626	male	30-39	Suprapubic (None Sun_Exposed)
GTEX-14JG1-1526	male	40-49	Suprapubic (None Sun_Exposed)
GTEX-14LLW-2626	female	70-79	Suprapubic (None Sun_Exposed)
GTEX-14LZ3-0126	female	60-69	Lower leg (None Sun_Exposed)
GTEX-14PHX-2226	male	50-59	Lower leg (None Sun_Exposed)
GTEX-14PHY-1226	female	60-69	Suprapubic (None Sun_Exposed)
GTEX-14PII-0726	male	60-69	Suprapubic (None Sun_Exposed)
GTEX-14PJ2-0626	male	50-59	Suprapubic (None Sun_Exposed)
GTEX-14PJ3-1126	male	50-59	Lower leg (None Sun_Exposed)
GTEX-14PJ4-0226	male	60-69	Suprapubic (None Sun_Exposed)
GTEX-14PJ5-1526	female	60-69	Suprapubic (None Sun_Exposed)
GTEX-14PJ6-2626	female	60-69	Suprapubic (None Sun_Exposed)
GTEX-14PJN-1826	male	30-39	Suprapubic (None Sun_Exposed)
GTEX-14PJO-2526	male	60-69	Suprapubic (None Sun_Exposed)
GTEX-14PK6-0226	female	70-79	Lower leg (None Sun_Exposed)
GTEX-14PKU-0126	female	40-49	Suprapubic (None Sun_Exposed)
GTEX-14PKV-1126	female	20-29	Suprapubic (None Sun_Exposed)
GTEX-14XAO-1226	female	60-69	Lower leg (None Sun_Exposed)
GTEX-15CHC-1126	female	60-69	Lower leg (None Sun_Exposed)
GTEX-15CHQ-0326	male	60-69	Suprapubic (None Sun_Exposed)
GTEX-15CHR-1126	male	50-59	Suprapubic (None Sun_Exposed)
GTEX-15CHS-0626	male	50-59	Suprapubic (None Sun_Exposed)
GTEX-15D1Q-2826	male	40-49	Suprapubic (None Sun_Exposed)
GTEX-15DCZ-0626	female	20-29	Suprapubic (None Sun_Exposed)
GTEX-15DDE-2926	female	50-59	Suprapubic (None Sun_Exposed)
GTEX-15DYW-2726	female	60-69	Suprapubic (None Sun_Exposed)
GTEX-15EO6-2426	male	50-59	Suprapubic (None Sun_Exposed)
GTEX-15ER7-0626	female	20-29	Suprapubic (None Sun_Exposed)
GTEX-15EU6-2226	male	50-59	Suprapubic (None Sun_Exposed)
GTEX-15FZZ-0526	female	30-39	Suprapubic (None Sun_Exposed)
GTEX-15G19-2426	male	60-69	Suprapubic (None Sun_Exposed)
GTEX-15G1A-1626	male	30-39	Suprapubic (None Sun_Exposed)
GTEX-15RIE-1926	male	60-69	Suprapubic (None Sun_Exposed)
GTEX-15RIG-0726	male	40-49	Suprapubic (None Sun_Exposed)
GTEX-15RJ7-2126	male	40-49	Suprapubic (None Sun_Exposed)
GTEX-15RJE-2826	male	40-49	Suprapubic (None Sun_Exposed)
GTEX-15SHW-0226	male	60-69	Lower leg (None Sun_Exposed)
GTEX-15SKB-2826	male	60-69	Suprapubic (None Sun_Exposed)
GTEX-15TU5-2426	male	60-69	Suprapubic (None Sun_Exposed)
GTEX-15UF6-1926	female	70-79	Suprapubic (None Sun_Exposed)
GTEX-15UKP-1526	male	20-29	Suprapubic (None Sun_Exposed)
GTEX-16AAH-0626	male	50-59	Lower leg (None Sun_Exposed)
GTEX-16BQI-1326	female	30-39	Suprapubic (None Sun_Exposed)
GTEX-16GPK-0626	male	60-69	Suprapubic (None Sun_Exposed)
GTEX-16MT8-2926	female	60-69	Suprapubic (None Sun_Exposed)
GTEX-16MT9-0126	female	60-69	Suprapubic (None Sun_Exposed)
GTEX-16MTA-0926	male	50-59	Suprapubic (None Sun_Exposed)
GTEX-16NFA-1526	male	50-59	Lower leg (None Sun_Exposed)
GTEX-16NGA-0726	female	40-49	Lower leg (None Sun_Exposed)
GTEX-16NPX-0726	male	50-59	Suprapubic (None Sun_Exposed)
GTEX-16XZZ-0726	male	60-69	Suprapubic (None Sun_Exposed)
GTEX-16YQH-2226	male	30-39	Suprapubic (None Sun_Exposed)
GTEX-16Z82-2626	male	60-69	Suprapubic (None Sun_Exposed)
GTEX-178AV-1726	male	40-49	Suprapubic (None Sun_Exposed)
GTEX-17EVP-2626	male	40-49	Suprapubic (None Sun_Exposed)
GTEX-17EVQ-0126	male	70-79	Lower leg (None Sun_Exposed)
GTEX-17F96-0126	male	70-79	Lower leg (None Sun_Exposed)
GTEX-17F97-2626	male	50-59	Suprapubic (None Sun_Exposed)
GTEX-17F98-1326	female	40-49	Suprapubic (None Sun_Exposed)
GTEX-17F9E-2326	male	50-59	Suprapubic (None Sun_Exposed)
GTEX-17F9Y-0126	female	70-79	Suprapubic (None Sun_Exposed)
GTEX-17GQL-0926	male	60-69	Lower leg (None Sun_Exposed)
GTEX-17HG3-2626	female	30-39	Suprapubic (None Sun_Exposed)
GTEX-17HGU-2326	male	50-59	Suprapubic (None Sun_Exposed)
GTEX-17HHE-1326	male	50-59	Lower leg (None Sun_Exposed)
GTEX-17HHY-0426	male	50-59	Suprapubic (None Sun_Exposed)
GTEX-17HII-1426	male	50-59	Suprapubic (None Sun_Exposed)
GTEX-17JCI-2926	female	60-69	Suprapubic (None Sun_Exposed)
GTEX-17KNJ-2126	male	50-59	Lower leg (None Sun_Exposed)
GTEX-17MF6-2626	male	40-49	Suprapubic (None Sun_Exposed)
GTEX-17MFQ-1526	male	20-29	Lower leg (None Sun_Exposed)
GTEX-183FY-1026	male	20-29	Suprapubic (None Sun_Exposed)
GTEX-183WM-0326	female	70-79	Suprapubic (None Sun_Exposed)
GTEX-18465-2826	male	50-59	Suprapubic (None Sun_Exposed)
GTEX-18A66-0626	male	60-69	Suprapubic (None Sun_Exposed)
GTEX-18A67-1626	male	50-59	Suprapubic (None Sun_Exposed)
GTEX-18A6Q-0626	male	60-69	Suprapubic (None Sun_Exposed)
GTEX-18A7A-0126	female	50-59	Lower leg (None Sun_Exposed)
GTEX-18A7B-2726	male	70-79	Suprapubic (None Sun_Exposed)
GTEX-18D9B-0926	male	60-69	Suprapubic (None Sun_Exposed)
GTEX-18D9U-0126	male	40-49	Lower leg (None Sun_Exposed)
GTEX-18QFQ-1826	male	30-39	Suprapubic (None Sun_Exposed)
GTEX-19HZE-2926	female	70-79	Suprapubic (None Sun_Exposed)
GTEX-1A32A-0626	female	50-59	Suprapubic (None Sun_Exposed)
GTEX-1A3MV-1826	male	30-39	Lower leg (None Sun_Exposed)
GTEX-1A3MW-0626	female	60-69	Suprapubic (None Sun_Exposed)
GTEX-1A8G6-2726	male	60-69	Suprapubic (None Sun_Exposed)
GTEX-1A8G7-1326	male	60-69	Suprapubic (None Sun_Exposed)
GTEX-1AMEY-0826	female	30-39	Lower leg (None Sun_Exposed)
GTEX-1AMFI-1326	female	50-59	Lower leg (None Sun_Exposed)
GTEX-1AX8Y-1126	male	40-49	Lower leg (None Sun_Exposed)
GTEX-1AX8Z-0726	male	60-69	Suprapubic (None Sun_Exposed)
GTEX-1AX9I-2226	male	60-69	Suprapubic (None Sun_Exposed)
GTEX-1AX9J-1326	male	60-69	Suprapubic (None Sun_Exposed)
GTEX-1B8KE-1126	male	50-59	Lower leg (None Sun_Exposed)
GTEX-1B8KZ-0326	male	50-59	Lower leg (None Sun_Exposed)
GTEX-1B8SF-0126	male	60-69	Lower leg (None Sun_Exposed)
GTEX-1B932-2326	female	40-49	Suprapubic (None Sun_Exposed)
GTEX-1B933-2426	female	50-59	Suprapubic (None Sun_Exposed)
GTEX-1B97I-0626	male	40-49	Lower leg (None Sun_Exposed)
GTEX-1B98T-0826	male	60-69	Suprapubic (None Sun_Exposed)
GTEX-1B996-0426	male	60-69	Suprapubic (None Sun_Exposed)
GTEX-1BAJH-2426	male	70-79	Suprapubic (None Sun_Exposed)
GTEX-1C2JI-1026	male	50-59	Lower leg (None Sun_Exposed)
GTEX-1C6VQ-1226	male	50-59	Suprapubic (None Sun_Exposed)
GTEX-1C6WA-2626	male	60-69	Suprapubic (None Sun_Exposed)
GTEX-1CAV2-0126	female	40-49	Suprapubic (None Sun_Exposed)
GTEX-1CB4E-0926	male	60-69	Lower leg (None Sun_Exposed)
GTEX-1CB4F-1026	male	60-69	Suprapubic (None Sun_Exposed)
GTEX-1CB4H-1126	female	60-69	Suprapubic (None Sun_Exposed)
GTEX-1E1VI-0326	male	50-59	Suprapubic (None Sun_Exposed)
GTEX-1EH9U-2826	male	60-69	Suprapubic (None Sun_Exposed)
GTEX-1EKGG-0626	male	60-69	Suprapubic (None Sun_Exposed)
GTEX-1EN7A-2426	male	40-49	Suprapubic (None Sun_Exposed)
GTEX-1EU9M-1426	male	60-69	Suprapubic (None Sun_Exposed)
GTEX-1EWIQ-0326	female	70-79	Suprapubic (None Sun_Exposed)
GTEX-1EX96-1026	male	50-59	Suprapubic (None Sun_Exposed)
GTEX-1F52S-2926	female	60-69	Suprapubic (None Sun_Exposed)
GTEX-U8XE-0226	male	30-39	Lower leg (None Sun_Exposed)
GTEX-UPJH-0226	male	50-59	Lower leg (None Sun_Exposed)
GTEX-UPK5-0426	male	40-49	Lower leg (None Sun_Exposed)
GTEX-V1D1-2026	male	50-59	Lower leg (None Sun_Exposed)
GTEX-VJYA-1526	male	60-69	Suprapubic (None Sun_Exposed)
GTEX-VUSG-2326	male	50-59	Lower leg (None Sun_Exposed)
GTEX-W5X1-2526	female	40-49	Suprapubic (None Sun_Exposed)
GTEX-WEY5-2326	female	40-49	Suprapubic (None Sun_Exposed)
GTEX-WFG7-2026	male	20-29	Suprapubic (None Sun_Exposed)
GTEX-WFG8-2126	male	20-29	Lower leg (None Sun_Exposed)
GTEX-WFON-1926	male	40-49	Lower leg (None Sun_Exposed)
GTEX-WH7G-2026	male	40-49	Lower leg (None Sun_Exposed)
GTEX-WHPG-2626	male	50-59	Suprapubic (None Sun_Exposed)
GTEX-WHSB-1326	male	50-59	Suprapubic (None Sun_Exposed)
GTEX-WHSE-0126	male	20-29	Suprapubic (None Sun_Exposed)
GTEX-WHWD-1826	male	50-59	Suprapubic (None Sun_Exposed)
GTEX-WI4N-2726	female	40-49	Suprapubic (None Sun_Exposed)
GTEX-WK11-2726	male	50-59	Suprapubic (None Sun_Exposed)
GTEX-WRHU-2826	female	50-59	Suprapubic (None Sun_Exposed)
GTEX-WXYG-2026	female	50-59	Lower leg (None Sun_Exposed)
GTEX-WY7C-2126	male	50-59	Lower leg (None Sun_Exposed)
GTEX-WYBS-0626	female	60-69	Suprapubic (None Sun_Exposed)
GTEX-WYJK-0526	male	50-59	Suprapubic (None Sun_Exposed)
GTEX-WYVS-1626	female	40-49	Lower leg (None Sun_Exposed)
GTEX-X3Y1-2026	male	40-49	Suprapubic (None Sun_Exposed)
GTEX-X4EO-2926	female	60-69	Suprapubic (None Sun_Exposed)
GTEX-X4EP-0626	female	60-69	Suprapubic (None Sun_Exposed)
GTEX-X585-2426	male	50-59	Suprapubic (None Sun_Exposed)
GTEX-X5EB-1926	male	40-49	Lower leg (None Sun_Exposed)
GTEX-X8HC-0626	female	50-59	Suprapubic (None Sun_Exposed)
GTEX-XAJ8-1426	male	40-49	Suprapubic (None Sun_Exposed)
GTEX-XBEC-0726	male	50-59	Suprapubic (None Sun_Exposed)
GTEX-XBED-1926	male	60-69	Lower leg (None Sun_Exposed)
GTEX-XBEW-1126	male	40-49	Suprapubic (None Sun_Exposed)
GTEX-XK95-0226	male	40-49	Suprapubic (None Sun_Exposed)
GTEX-XMD2-2126	female	60-69	Suprapubic (None Sun_Exposed)
GTEX-XOT4-0626	female	60-69	Suprapubic (None Sun_Exposed)
GTEX-XOTO-0726	male	50-59	Suprapubic (None Sun_Exposed)
GTEX-XPVG-2126	male	50-59	Lower leg (None Sun_Exposed)
GTEX-XQ3S-1426	male	20-29	Lower leg (None Sun_Exposed)
GTEX-XQ8I-0926	male	50-59	Suprapubic (None Sun_Exposed)
GTEX-XUJ4-1826	female	60-69	Lower leg (None Sun_Exposed)
GTEX-XUW1-0926	female	50-59	Suprapubic (None Sun_Exposed)
GTEX-XV7Q-1826	female	40-49	Lower leg (None Sun_Exposed)
GTEX-XXEK-1626	male	50-59	Lower leg (None Sun_Exposed)
GTEX-XYKS-1426	female	60-69	Lower leg (None Sun_Exposed)
GTEX-Y111-0626	male	50-59	Suprapubic (None Sun_Exposed)
GTEX-Y114-2126	female	50-59	Lower leg (None Sun_Exposed)
GTEX-Y3I4-1726	male	50-59	Lower leg (None Sun_Exposed)
GTEX-Y3IK-1626	female	50-59	Lower leg (None Sun_Exposed)
GTEX-Y5LM-0926	female	40-49	Lower leg (None Sun_Exposed)
GTEX-Y5V5-0126	female	60-69	Lower leg (None Sun_Exposed)
GTEX-Y5V6-2326	male	60-69	Lower leg (None Sun_Exposed)
GTEX-Y8E4-2026	male	40-49	Suprapubic (None Sun_Exposed)
GTEX-Y8LW-1526	female	50-59	Lower leg (None Sun_Exposed)
GTEX-Y9LG-1126	male	30-39	Suprapubic (None Sun_Exposed)
GTEX-YB5K-2026	female	40-49	Lower leg (None Sun_Exposed)
GTEX-YEC3-1326	male	50-59	Suprapubic (None Sun_Exposed)
GTEX-YEC4-1826	male	40-49	Lower leg (None Sun_Exposed)
GTEX-YECK-0326	male	60-69	Suprapubic (None Sun_Exposed)
GTEX-YF7O-1526	male	50-59	Lower leg (None Sun_Exposed)
GTEX-YFCO-1226	male	40-49	Suprapubic (None Sun_Exposed)
GTEX-YJ8O-2526	female	40-49	Suprapubic (None Sun_Exposed)
GTEX-Z93S-1626	male	50-59	Suprapubic (None Sun_Exposed)
GTEX-ZA64-1026	male	20-29	Suprapubic (None Sun_Exposed)
GTEX-ZAB4-2126	male	40-49	Suprapubic (None Sun_Exposed)
GTEX-ZAB5-2626	male	50-59	Suprapubic (None Sun_Exposed)
GTEX-ZAJG-1526	female	50-59	Suprapubic (None Sun_Exposed)
GTEX-ZAK1-0626	female	50-59	Suprapubic (None Sun_Exposed)
GTEX-ZC5H-1526	female	40-49	Suprapubic (None Sun_Exposed)
GTEX-ZDTS-0826	male	60-69	Suprapubic (None Sun_Exposed)
GTEX-ZDTT-0426	male	60-69	Lower leg (None Sun_Exposed)
GTEX-ZDXO-3126	male	60-69	Suprapubic (None Sun_Exposed)
GTEX-ZDYS-2426	male	50-59	Suprapubic (None Sun_Exposed)
GTEX-ZE7O-2726	female	50-59	Suprapubic (None Sun_Exposed)
GTEX-ZE9C-2526	male	60-69	Lower leg (None Sun_Exposed)
GTEX-ZF29-0926	female	60-69	Suprapubic (None Sun_Exposed)
GTEX-ZF2S-1626	female	50-59	Lower leg (None Sun_Exposed)
GTEX-ZLFU-1826	male	40-49	Suprapubic (None Sun_Exposed)
GTEX-ZLV1-1526	female	60-69	Suprapubic (None Sun_Exposed)
GTEX-ZLWG-0826	female	50-59	Suprapubic (None Sun_Exposed)
GTEX-ZP4G-1426	female	20-29	Lower leg (None Sun_Exposed)
GTEX-ZPCL-1126	female	60-69	Suprapubic (None Sun_Exposed)
GTEX-ZPU1-1126	male	40-49	Suprapubic (None Sun_Exposed)
GTEX-ZQG8-1926	female	60-69	Suprapubic (None Sun_Exposed)
GTEX-ZT9W-1126	male	50-59	Lower leg (None Sun_Exposed)
GTEX-ZT9X-1526	male	40-49	Suprapubic (None Sun_Exposed)
GTEX-ZTSS-1426	male	40-49	Lower leg (None Sun_Exposed)
GTEX-ZTTD-2826	male	50-59	Suprapubic (None Sun_Exposed)
GTEX-ZTX8-1326	male	20-29	Lower leg (None Sun_Exposed)
GTEX-ZU9S-1826	male	30-39	Suprapubic (None Sun_Exposed)
GTEX-ZUA1-2626	male	40-49	Suprapubic (None Sun_Exposed)
GTEX-ZV7C-0926	male	50-59	Suprapubic (None Sun_Exposed)
GTEX-ZVE1-0726	female	50-59	Suprapubic (None Sun_Exposed)
GTEX-ZVE2-2826	male	50-59	Suprapubic (None Sun_Exposed)
GTEX-ZVP2-0326	male	50-59	Suprapubic (None Sun_Exposed)
GTEX-ZVT2-0126	female	50-59	Lower leg (None Sun_Exposed)
GTEX-ZVT4-2426	female	50-59	Suprapubic (None Sun_Exposed)
GTEX-ZVTK-0226	male	20-29	Lower leg (None Sun_Exposed)
GTEX-ZVZP-1226	male	50-59	Lower leg (None Sun_Exposed)
GTEX-ZWKS-0626	male	30-39	Suprapubic (None Sun_Exposed)
GTEX-ZXG5-2126	male	60-69	Suprapubic (None Sun_Exposed)
GTEX-ZY6K-1426	male	50-59	Lower leg (None Sun_Exposed)
GTEX-ZYFC-0426	male	50-59	Suprapubic (None Sun_Exposed)
GTEX-ZYFD-0626	male	50-59	Suprapubic (None Sun_Exposed)
GTEX-ZYFG-1526	female	60-69	Lower leg (None Sun_Exposed)
GTEX-ZYT6-2326	male	30-39	Suprapubic (None Sun_Exposed)
GTEX-ZYVF-0926	female	50-59	Suprapubic (None Sun_Exposed)
GTEX-ZYW4-0626	male	60-69	Suprapubic (None Sun_Exposed)
GTEX-ZYWO-2226	female	40-49	Suprapubic (None Sun_Exposed)
GTEX-ZYY3-2926	female	60-69	Suprapubic (None Sun_Exposed)
GTEX-ZZ64-1026	male	20-29	Lower leg (None Sun_Exposed)
GTEX-ZZPU-0826	female	50-59	Suprapubic (None Sun_Exposed)
GTEX-111CU-1926	male	50-59	Lower leg (Sun_Exposed)
GTEX-111FC-0126	male	60-69	Suprapubic (Sun_Exposed)
GTEX-111VG-2426	male	60-69	Lower leg (Sun_Exposed)
GTEX-1122O-2126	female	60-69	Lower leg (Sun_Exposed)
GTEX-1128S-2326	female	60-69	Lower leg (Sun_Exposed)
GTEX-113IC-0126	male	60-69	Lower leg (Sun_Exposed)
GTEX-113JC-2326	female	50-59	Lower leg (Sun_Exposed)
GTEX-117XS-2726	male	60-69	Lower leg (Sun_Exposed)
GTEX-117YW-2626	male	50-59	Lower leg (Sun_Exposed)
GTEX-117YX-2326	male	50-59	Lower leg (Sun_Exposed)
GTEX-1192W-2626	male	60-69	Lower leg (Sun_Exposed)
GTEX-1192X-0226	male	50-59	Suprapubic (Sun_Exposed)
GTEX-11DXW-0226	male	40-49	Suprapubic (Sun_Exposed)
GTEX-11DXX-2426	female	60-69	Lower leg (Sun_Exposed)
GTEX-11DXY-2626	male	60-69	Lower leg (Sun_Exposed)
GTEX-11DXZ-2326	male	50-59	Lower leg (Sun_Exposed)
GTEX-11DYG-0126	male	60-69	Suprapubic (Sun_Exposed)
GTEX-11DZ1-0126	male	50-59	Suprapubic (Sun_Exposed)
GTEX-11EI6-0126	male	60-69	Suprapubic (Sun_Exposed)
GTEX-11EM3-2426	female	20-29	Lower leg (Sun_Exposed)
GTEX-11EMC-2926	female	60-69	Lower leg (Sun_Exposed)
GTEX-11EQ8-0126	male	60-69	Suprapubic (Sun_Exposed)
GTEX-11EQ9-2426	male	30-39	Lower leg (Sun_Exposed)
GTEX-11GS4-2726	male	60-69	Lower leg (Sun_Exposed)
GTEX-11GSO-2426	male	60-69	Lower leg (Sun_Exposed)
GTEX-11GSP-2526	female	60-69	Lower leg (Sun_Exposed)
GTEX-11H98-0126	male	50-59	Lower leg (Sun_Exposed)
GTEX-11ILO-0126	female	40-49	Suprapubic (Sun_Exposed)
GTEX-11LCK-1026	male	30-39	Suprapubic (Sun_Exposed)
GTEX-11NSD-2226	male	20-29	Lower leg (Sun_Exposed)
GTEX-11NUK-0126	male	50-59	Suprapubic (Sun_Exposed)
GTEX-11O72-0126	male	40-49	Suprapubic (Sun_Exposed)
GTEX-11OC5-0126	male	60-69	Lower leg (Sun_Exposed)
GTEX-11OF3-2626	male	60-69	Lower leg (Sun_Exposed)
GTEX-11P7K-2126	male	30-39	Lower leg (Sun_Exposed)
GTEX-11P81-2326	female	30-39	Lower leg (Sun_Exposed)
GTEX-11P82-1626	male	20-29	Lower leg (Sun_Exposed)
GTEX-11TT1-2526	male	20-29	Lower leg (Sun_Exposed)
GTEX-11TTK-0126	female	60-69	Lower leg (Sun_Exposed)
GTEX-11TUW-2726	male	60-69	Lower leg (Sun_Exposed)
GTEX-11UD1-0126	female	40-49	Lower leg (Sun_Exposed)
GTEX-11UD2-0226	male	50-59	Suprapubic (Sun_Exposed)
GTEX-11VI4-1726	female	40-49	Lower leg (Sun_Exposed)
GTEX-11WQC-2526	male	60-69	Lower leg (Sun_Exposed)
GTEX-11WQK-0526	male	50-59	Suprapubic (Sun_Exposed)
GTEX-11XUK-2026	female	40-49	Lower leg (Sun_Exposed)
GTEX-11ZTS-0126	female	60-69	Lower leg (Sun_Exposed)
GTEX-11ZTT-2426	female	60-69	Lower leg (Sun_Exposed)
GTEX-11ZU8-2526	male	60-69	Lower leg (Sun_Exposed)
GTEX-11ZUS-0626	male	30-39	Suprapubic (Sun_Exposed)
GTEX-11ZVC-2526	female	50-59	Lower leg (Sun_Exposed)
GTEX-1211K-2026	female	60-69	Lower leg (Sun_Exposed)
GTEX-12126-0326	male	20-29	Suprapubic (Sun_Exposed)
GTEX-1212Z-2526	male	60-69	Lower leg (Sun_Exposed)
GTEX-12584-0126	male	40-49	Suprapubic (Sun_Exposed)
GTEX-12696-2426	male	60-69	Lower leg (Sun_Exposed)
GTEX-1269C-2526	female	60-69	Lower leg (Sun_Exposed)
GTEX-12C56-1726	male	20-29	Lower leg (Sun_Exposed)
GTEX-12KS4-0326	male	30-39	Suprapubic (Sun_Exposed)
GTEX-12WS9-0126	female	50-59	Suprapubic (Sun_Exposed)
GTEX-12WSA-0226	male	60-69	Suprapubic (Sun_Exposed)
GTEX-12WSB-0126	female	60-69	Suprapubic (Sun_Exposed)
GTEX-12WSC-0126	male	50-59	Suprapubic (Sun_Exposed)
GTEX-12WSD-0126	female	60-69	Suprapubic (Sun_Exposed)
GTEX-12WSE-0526	male	20-29	Lower leg (Sun_Exposed)
GTEX-12WSG-2826	female	50-59	Lower leg (Sun_Exposed)
GTEX-12WSJ-1826	female	40-49	Lower leg (Sun_Exposed)
GTEX-12WSK-2326	female	40-49	Lower leg (Sun_Exposed)
GTEX-12WSL-2526	male	50-59	Lower leg (Sun_Exposed)
GTEX-12WSN-2326	male	40-49	Lower leg (Sun_Exposed)
GTEX-12WSN-5019	male	40-49	Lower leg (Sun_Exposed)
GTEX-12ZZW-0126	male	50-59	Lower leg (Sun_Exposed)
GTEX-12ZZX-0126	female	40-49	Suprapubic (Sun_Exposed)
GTEX-12ZZY-0226	male	60-69	Suprapubic (Sun_Exposed)
GTEX-12ZZZ-0626	male	60-69	Suprapubic (Sun_Exposed)
GTEX-13111-1626	male	50-59	Suprapubic (Sun_Exposed)
GTEX-13112-2826	male	50-59	Lower leg (Sun_Exposed)
GTEX-13113-1926	female	60-69	Lower leg (Sun_Exposed)
GTEX-13113-5016	female	60-69	Lower leg (Sun_Exposed)
GTEX-1313W-0126	female	50-59	Suprapubic (Sun_Exposed)
GTEX-1314G-1526	male	30-39	Lower leg (Sun_Exposed)
GTEX-131XE-2326	male	50-59	Lower leg (Sun_Exposed)
GTEX-131XF-2126	male	60-69	Suprapubic (Sun_Exposed)
GTEX-131XG-2626	female	50-59	Lower leg (Sun_Exposed)
GTEX-131XH-2226	male	50-59	Lower leg (Sun_Exposed)
GTEX-131XW-0426	female	50-59	Suprapubic (Sun_Exposed)
GTEX-131YS-0126	female	60-69	Suprapubic (Sun_Exposed)
GTEX-132NY-0326	male	60-69	Lower leg (Sun_Exposed)
GTEX-133LE-1826	female	20-29	Suprapubic (Sun_Exposed)
GTEX-1399R-2726	male	30-39	Lower leg (Sun_Exposed)
GTEX-1399T-2826	male	60-69	Lower leg (Sun_Exposed)
GTEX-1399U-2326	female	50-59	Lower leg (Sun_Exposed)
GTEX-139D8-0226	female	30-39	Suprapubic (Sun_Exposed)
GTEX-139T4-0226	female	50-59	Lower leg (Sun_Exposed)
GTEX-139T8-0126	male	60-69	Suprapubic (Sun_Exposed)
GTEX-139TS-2826	male	60-69	Lower leg (Sun_Exposed)
GTEX-139TT-0126	male	60-69	Suprapubic (Sun_Exposed)
GTEX-139TU-0126	male	60-69	Suprapubic (Sun_Exposed)
GTEX-139UW-2826	male	60-69	Lower leg (Sun_Exposed)
GTEX-13CF2-2526	male	60-69	Lower leg (Sun_Exposed)
GTEX-13CF3-2426	female	60-69	Lower leg (Sun_Exposed)
GTEX-13D11-2426	female	50-59	Lower leg (Sun_Exposed)
GTEX-13FH7-2026	female	50-59	Lower leg (Sun_Exposed)
GTEX-13FHO-0226	male	60-69	Suprapubic (Sun_Exposed)
GTEX-13FHP-0126	male	50-59	Lower leg (Sun_Exposed)
GTEX-13FTW-2626	male	40-49	Lower leg (Sun_Exposed)
GTEX-13FTX-1826	female	20-29	Lower leg (Sun_Exposed)
GTEX-13FTY-0526	female	40-49	Suprapubic (Sun_Exposed)
GTEX-13FXS-0226	male	50-59	Lower leg (Sun_Exposed)
GTEX-13G51-2526	male	60-69	Lower leg (Sun_Exposed)
GTEX-13IVO-0126	male	70-79	Suprapubic (Sun_Exposed)
GTEX-13JUV-2726	female	40-49	Lower leg (Sun_Exposed)
GTEX-13N11-2526	female	50-59	Lower leg (Sun_Exposed)
GTEX-13N1W-0126	male	70-79	Suprapubic (Sun_Exposed)
GTEX-13N2G-2626	male	60-69	Lower leg (Sun_Exposed)
GTEX-13NYB-2526	male	40-49	Lower leg (Sun_Exposed)
GTEX-13NYC-0326	male	60-69	Lower leg (Sun_Exposed)
GTEX-13NYS-0126	male	60-69	Suprapubic (Sun_Exposed)
GTEX-13NZ8-0826	female	60-69	Suprapubic (Sun_Exposed)
GTEX-13NZA-0226	male	60-69	Lower leg (Sun_Exposed)
GTEX-13NZB-2526	male	30-39	Lower leg (Sun_Exposed)
GTEX-13O1R-0126	male	60-69	Lower leg (Sun_Exposed)
GTEX-13O21-1426	male	50-59	Lower leg (Sun_Exposed)
GTEX-13O3O-0126	female	60-69	Suprapubic (Sun_Exposed)
GTEX-13O3P-0126	male	50-59	Lower leg (Sun_Exposed)
GTEX-13O3Q-2426	male	50-59	Lower leg (Sun_Exposed)
GTEX-13OVG-1926	male	60-69	Lower leg (Sun_Exposed)
GTEX-13OVH-0126	male	70-79	Suprapubic (Sun_Exposed)
GTEX-13OVI-1426	female	60-69	Suprapubic (Sun_Exposed)
GTEX-13OVJ-0126	female	50-59	Suprapubic (Sun_Exposed)
GTEX-13OVK-2026	male	40-49	Lower leg (Sun_Exposed)
GTEX-13OVL-0226	male	50-59	Lower leg (Sun_Exposed)
GTEX-13OW5-0126	male	60-69	Suprapubic (Sun_Exposed)
GTEX-13OW6-0426	male	50-59	Suprapubic (Sun_Exposed)
GTEX-13OW7-0126	male	50-59	Suprapubic (Sun_Exposed)
GTEX-13OW8-1326	male	60-69	Lower leg (Sun_Exposed)
GTEX-13PDP-0126	male	60-69	Suprapubic (Sun_Exposed)
GTEX-13PVQ-0126	male	50-59	Suprapubic (Sun_Exposed)
GTEX-13PVR-2326	female	60-69	Lower leg (Sun_Exposed)
GTEX-13QJ3-0326	male	50-59	Lower leg (Sun_Exposed)
GTEX-13RTJ-2426	male	60-69	Lower leg (Sun_Exposed)
GTEX-13RTK-1426	male	20-29	Lower leg (Sun_Exposed)
GTEX-13RTL-0126	male	40-49	Lower leg (Sun_Exposed)
GTEX-13S7M-0126	female	60-69	Lower leg (Sun_Exposed)
GTEX-13SLW-0126	male	70-79	Suprapubic (Sun_Exposed)
GTEX-13SLX-0526	female	50-59	Suprapubic (Sun_Exposed)
GTEX-13U4I-0126	female	40-49	Suprapubic (Sun_Exposed)
GTEX-13VXT-0126	female	20-29	Suprapubic (Sun_Exposed)
GTEX-13VXU-0126	male	50-59	Suprapubic (Sun_Exposed)
GTEX-13W3W-2426	female	60-69	Lower leg (Sun_Exposed)
GTEX-13W46-0226	male	50-59	Lower leg (Sun_Exposed)
GTEX-13X6H-2126	female	50-59	Lower leg (Sun_Exposed)
GTEX-13X6I-0626	male	60-69	Suprapubic (Sun_Exposed)
GTEX-13X6J-0126	male	50-59	Suprapubic (Sun_Exposed)
GTEX-13YAN-0326	male	60-69	Lower leg (Sun_Exposed)
GTEX-144FL-0126	male	50-59	Suprapubic (Sun_Exposed)
GTEX-144GL-0126	male	50-59	Suprapubic (Sun_Exposed)
GTEX-144GN-2326	male	50-59	Lower leg (Sun_Exposed)
GTEX-145LS-0126	female	60-69	Suprapubic (Sun_Exposed)
GTEX-145LT-1726	male	40-49	Lower leg (Sun_Exposed)
GTEX-145LU-0126	male	50-59	Suprapubic (Sun_Exposed)
GTEX-145LV-2126	male	50-59	Lower leg (Sun_Exposed)
GTEX-145ME-1826	female	40-49	Lower leg (Sun_Exposed)
GTEX-145MF-0626	male	50-59	Suprapubic (Sun_Exposed)
GTEX-145MI-0526	female	60-69	Suprapubic (Sun_Exposed)
GTEX-145MN-2226	male	30-39	Lower leg (Sun_Exposed)
GTEX-145MO-0326	male	60-69	Suprapubic (Sun_Exposed)
GTEX-146FH-0126	female	50-59	Lower leg (Sun_Exposed)
GTEX-146FQ-0126	male	30-39	Suprapubic (Sun_Exposed)
GTEX-146FR-1326	female	60-69	Lower leg (Sun_Exposed)
GTEX-14753-0426	male	60-69	Suprapubic (Sun_Exposed)
GTEX-147F3-0526	female	50-59	Suprapubic (Sun_Exposed)
GTEX-147F4-0226	male	50-59	Suprapubic (Sun_Exposed)
GTEX-147GR-0526	male	60-69	Suprapubic (Sun_Exposed)
GTEX-148VI-1626	female	60-69	Lower leg (Sun_Exposed)
GTEX-148VJ-0126	male	70-79	Suprapubic (Sun_Exposed)
GTEX-1497J-2426	male	60-69	Lower leg (Sun_Exposed)
GTEX-14A5H-0426	male	60-69	Suprapubic (Sun_Exposed)
GTEX-14A5I-0126	female	50-59	Lower leg (Sun_Exposed)
GTEX-14A6H-0126	male	30-39	Suprapubic (Sun_Exposed)
GTEX-14ABY-0226	male	50-59	Suprapubic (Sun_Exposed)
GTEX-14BIL-0126	male	50-59	Lower leg (Sun_Exposed)
GTEX-14BIM-0226	female	60-69	Lower leg (Sun_Exposed)
GTEX-14BIN-0626	female	50-59	Suprapubic (Sun_Exposed)
GTEX-14BMU-2226	female	20-29	Lower leg (Sun_Exposed)
GTEX-14BMV-0126	male	50-59	Suprapubic (Sun_Exposed)
GTEX-14C5O-0126	male	60-69	Suprapubic (Sun_Exposed)
GTEX-14DAQ-0126	female	60-69	Suprapubic (Sun_Exposed)
GTEX-14DAR-2026	male	50-59	Lower leg (Sun_Exposed)
GTEX-14E6C-0126	male	40-49	Suprapubic (Sun_Exposed)
GTEX-14E6D-0126	male	50-59	Lower leg (Sun_Exposed)
GTEX-14E6E-1826	male	30-39	Lower leg (Sun_Exposed)
GTEX-14E7W-0126	male	70-79	Lower leg (Sun_Exposed)
GTEX-14ICK-0226	male	40-49	Lower leg (Sun_Exposed)
GTEX-14JG1-0426	male	40-49	Suprapubic (Sun_Exposed)
GTEX-14JG6-2226	female	30-39	Lower leg (Sun_Exposed)
GTEX-14JIY-0126	male	60-69	Lower leg (Sun_Exposed)
GTEX-14LLW-0126	female	70-79	Suprapubic (Sun_Exposed)
GTEX-14LZ3-0226	female	60-69	Lower leg (Sun_Exposed)
GTEX-14PHW-0126	female	60-69	Lower leg (Sun_Exposed)
GTEX-14PHX-2326	male	50-59	Lower leg (Sun_Exposed)
GTEX-14PII-0226	male	60-69	Suprapubic (Sun_Exposed)
GTEX-14PJ3-1826	male	50-59	Lower leg (Sun_Exposed)
GTEX-14PJ6-2126	female	60-69	Suprapubic (Sun_Exposed)
GTEX-14PJM-0226	female	50-59	Lower leg (Sun_Exposed)
GTEX-14PK6-1926	female	70-79	Lower leg (Sun_Exposed)
GTEX-14PN3-2426	female	60-69	Lower leg (Sun_Exposed)
GTEX-14PN4-0126	male	50-59	Lower leg (Sun_Exposed)
GTEX-14XAO-2326	female	60-69	Lower leg (Sun_Exposed)
GTEX-15CHC-2126	female	60-69	Lower leg (Sun_Exposed)
GTEX-15D1Q-0126	male	40-49	Suprapubic (Sun_Exposed)
GTEX-15DCD-0126	female	70-79	Lower leg (Sun_Exposed)
GTEX-15DDE-0126	female	50-59	Suprapubic (Sun_Exposed)
GTEX-15DYW-0126	female	60-69	Suprapubic (Sun_Exposed)
GTEX-15EOM-0126	female	20-29	Lower leg (Sun_Exposed)
GTEX-15ER7-0326	female	20-29	Suprapubic (Sun_Exposed)
GTEX-15ETS-0126	female	40-49	Lower leg (Sun_Exposed)
GTEX-15EU6-0426	male	50-59	Suprapubic (Sun_Exposed)
GTEX-15F5U-1526	male	40-49	Lower leg (Sun_Exposed)
GTEX-15G19-0126	male	60-69	Suprapubic (Sun_Exposed)
GTEX-15RIF-1926	male	20-29	Lower leg (Sun_Exposed)
GTEX-15RIG-0226	male	40-49	Suprapubic (Sun_Exposed)
GTEX-15SB6-1726	female	50-59	Lower leg (Sun_Exposed)
GTEX-15SDE-2226	female	50-59	Lower leg (Sun_Exposed)
GTEX-15SHU-0126	female	40-49	Lower leg (Sun_Exposed)
GTEX-15SHV-2426	male	60-69	Lower leg (Sun_Exposed)
GTEX-15SHW-0326	male	60-69	Lower leg (Sun_Exposed)
GTEX-15TU5-0226	male	60-69	Suprapubic (Sun_Exposed)
GTEX-15UF6-0826	female	70-79	Suprapubic (Sun_Exposed)
GTEX-15UKP-0426	male	20-29	Suprapubic (Sun_Exposed)
GTEX-16AAH-1726	male	50-59	Lower leg (Sun_Exposed)
GTEX-16BQI-0226	female	30-39	Suprapubic (Sun_Exposed)
GTEX-16GPK-0126	male	60-69	Suprapubic (Sun_Exposed)
GTEX-16MT8-0426	female	60-69	Suprapubic (Sun_Exposed)
GTEX-16NFA-2326	male	50-59	Lower leg (Sun_Exposed)
GTEX-16NGA-1726	female	40-49	Lower leg (Sun_Exposed)
GTEX-16NPX-0226	male	50-59	Suprapubic (Sun_Exposed)
GTEX-16XZY-2126	male	70-79	Lower leg (Sun_Exposed)
GTEX-16XZZ-0126	male	60-69	Suprapubic (Sun_Exposed)
GTEX-16YQH-0126	male	30-39	Suprapubic (Sun_Exposed)
GTEX-17EUY-0426	male	20-29	Lower leg (Sun_Exposed)
GTEX-17EVP-0326	male	40-49	Suprapubic (Sun_Exposed)
GTEX-17EVQ-0226	male	70-79	Lower leg (Sun_Exposed)
GTEX-17F96-1626	male	70-79	Lower leg (Sun_Exposed)
GTEX-17F97-0326	male	50-59	Suprapubic (Sun_Exposed)
GTEX-17F98-0626	female	40-49	Suprapubic (Sun_Exposed)
GTEX-17GQL-2026	male	60-69	Lower leg (Sun_Exposed)
GTEX-17HG3-2226	female	30-39	Suprapubic (Sun_Exposed)
GTEX-17HGU-0226	male	50-59	Suprapubic (Sun_Exposed)
GTEX-17HHE-2026	male	50-59	Lower leg (Sun_Exposed)
GTEX-17HHY-0126	male	50-59	Suprapubic (Sun_Exposed)
GTEX-17HII-0226	male	50-59	Suprapubic (Sun_Exposed)
GTEX-17JCI-0126	female	60-69	Suprapubic (Sun_Exposed)
GTEX-17KNJ-2326	male	50-59	Lower leg (Sun_Exposed)
GTEX-17MF6-0126	male	40-49	Suprapubic (Sun_Exposed)
GTEX-17MFQ-1726	male	20-29	Lower leg (Sun_Exposed)
GTEX-183FY-0126	male	20-29	Suprapubic (Sun_Exposed)
GTEX-183WM-0126	female	70-79	Suprapubic (Sun_Exposed)
GTEX-18465-0126	male	50-59	Suprapubic (Sun_Exposed)
GTEX-18A66-0226	male	60-69	Suprapubic (Sun_Exposed)
GTEX-18A67-0126	male	50-59	Suprapubic (Sun_Exposed)
GTEX-18A6Q-0126	male	60-69	Suprapubic (Sun_Exposed)
GTEX-18A7A-0226	female	50-59	Lower leg (Sun_Exposed)
GTEX-18A7B-0126	male	70-79	Suprapubic (Sun_Exposed)
GTEX-18D9A-1926	female	30-39	Lower leg (Sun_Exposed)
GTEX-18D9B-0526	male	60-69	Suprapubic (Sun_Exposed)
GTEX-18D9U-0226	male	40-49	Lower leg (Sun_Exposed)
GTEX-18QFQ-0126	male	30-39	Suprapubic (Sun_Exposed)
GTEX-19HZE-0126	female	70-79	Suprapubic (Sun_Exposed)
GTEX-1A32A-0126	female	50-59	Suprapubic (Sun_Exposed)
GTEX-1A3MV-1926	male	30-39	Lower leg (Sun_Exposed)
GTEX-1A3MW-0126	female	60-69	Suprapubic (Sun_Exposed)
GTEX-1A3MX-0126	male	60-69	Lower leg (Sun_Exposed)
GTEX-1A8G6-0426	male	60-69	Suprapubic (Sun_Exposed)
GTEX-1A8G7-0126	male	60-69	Suprapubic (Sun_Exposed)
GTEX-1AMEY-1326	female	30-39	Lower leg (Sun_Exposed)
GTEX-1AMFI-2026	female	50-59	Lower leg (Sun_Exposed)
GTEX-1AX8Y-2026	male	40-49	Lower leg (Sun_Exposed)
GTEX-1AX8Z-0126	male	60-69	Suprapubic (Sun_Exposed)
GTEX-1AX9J-0226	male	60-69	Suprapubic (Sun_Exposed)
GTEX-1AX9K-2326	male	50-59	Lower leg (Sun_Exposed)
GTEX-1AYCT-2426	male	50-59	Lower leg (Sun_Exposed)
GTEX-1AYD5-2426	male	50-59	Lower leg (Sun_Exposed)
GTEX-1B8KE-2126	male	50-59	Lower leg (Sun_Exposed)
GTEX-1B8KZ-2026	male	50-59	Lower leg (Sun_Exposed)
GTEX-1B8SF-1426	male	60-69	Lower leg (Sun_Exposed)
GTEX-1B8SG-0126	male	50-59	Lower leg (Sun_Exposed)
GTEX-1B97I-1626	male	40-49	Lower leg (Sun_Exposed)
GTEX-1BAJH-0526	male	70-79	Suprapubic (Sun_Exposed)
GTEX-1C2JI-1826	male	50-59	Lower leg (Sun_Exposed)
GTEX-1C475-1826	female	40-49	Lower leg (Sun_Exposed)
GTEX-1C4CL-0526	male	30-39	Lower leg (Sun_Exposed)
GTEX-1C64N-0126	male	50-59	Lower leg (Sun_Exposed)
GTEX-1C6VR-2426	male	60-69	Lower leg (Sun_Exposed)
GTEX-1C6VS-0526	male	60-69	Lower leg (Sun_Exposed)
GTEX-1CAMQ-0226	male	40-49	Lower leg (Sun_Exposed)
GTEX-1CAMR-1926	male	20-29	Lower leg (Sun_Exposed)
GTEX-1CB4E-2226	male	60-69	Lower leg (Sun_Exposed)
GTEX-1CB4I-0226	male	50-59	Lower leg (Sun_Exposed)
GTEX-1CB4J-0626	male	60-69	Lower leg (Sun_Exposed)
GTEX-1E1VI-0126	male	50-59	Suprapubic (Sun_Exposed)
GTEX-NFK9-0226	male	40-49	Lower leg (Sun_Exposed)
GTEX-NPJ8-0126	male	40-49	Lower leg (Sun_Exposed)
GTEX-O5YT-0126	male	20-29	Lower leg (Sun_Exposed)
GTEX-O5YW-0126	male	50-59	Lower leg (Sun_Exposed)
GTEX-OHPJ-0226	male	60-69	Lower leg (Sun_Exposed)
GTEX-OHPL-0126	female	60-69	Lower leg (Sun_Exposed)
GTEX-OHPM-0126	male	50-59	Lower leg (Sun_Exposed)
GTEX-OIZG-0726	male	50-59	Lower leg (Sun_Exposed)
GTEX-OIZH-0126	male	50-59	Lower leg (Sun_Exposed)
GTEX-OOBK-0126	male	40-49	Lower leg (Sun_Exposed)
GTEX-OXRK-0226	female	50-59	Lower leg (Sun_Exposed)
GTEX-OXRL-0126	male	50-59	Lower leg (Sun_Exposed)
GTEX-OXRN-0126	male	50-59	Lower leg (Sun_Exposed)
GTEX-OXRO-0126	female	60-69	Lower leg (Sun_Exposed)
GTEX-OXRP-0126	female	60-69	Lower leg (Sun_Exposed)
GTEX-P44G-0226	male	30-39	Lower leg (Sun_Exposed)
GTEX-P44H-0226	male	40-49	Lower leg (Sun_Exposed)
GTEX-P4PP-0126	female	30-39	Lower leg (Sun_Exposed)
GTEX-P4PQ-0126	male	60-69	Lower leg (Sun_Exposed)
GTEX-P4QR-0326	male	60-69	Lower leg (Sun_Exposed)
GTEX-P4QT-0126	female	50-59	Lower leg (Sun_Exposed)
GTEX-PLZ4-0126	female	50-59	Lower leg (Sun_Exposed)
GTEX-PLZ5-2026	male	50-59	Lower leg (Sun_Exposed)
GTEX-PLZ6-1426	male	30-39	Lower leg (Sun_Exposed)
GTEX-PSDG-0226	male	50-59	Lower leg (Sun_Exposed)
GTEX-PVOW-0126	male	40-49	Lower leg (Sun_Exposed)
GTEX-PW2O-1526	male	20-29	Lower leg (Sun_Exposed)
GTEX-PWCY-1826	female	20-29	Lower leg (Sun_Exposed)
GTEX-PWN1-0126	female	40-49	Lower leg (Sun_Exposed)
GTEX-PWO3-1526	female	60-69	Lower leg (Sun_Exposed)
GTEX-PX3G-0126	female	20-29	Lower leg (Sun_Exposed)
GTEX-Q2AG-0126	female	40-49	Lower leg (Sun_Exposed)
GTEX-Q2AH-1626	male	40-49	Lower leg (Sun_Exposed)
GTEX-Q2AI-1326	male	40-49	Lower leg (Sun_Exposed)
GTEX-Q734-1926	female	40-49	Lower leg (Sun_Exposed)
GTEX-QCQG-1726	female	50-59	Lower leg (Sun_Exposed)
GTEX-QDT8-0126	female	30-39	Lower leg (Sun_Exposed)
GTEX-QDVJ-1726	male	50-59	Lower leg (Sun_Exposed)
GTEX-QDVN-2026	male	50-59	Lower leg (Sun_Exposed)
GTEX-QEG4-0226	male	30-39	Lower leg (Sun_Exposed)
GTEX-QEG5-0226	male	20-29	Lower leg (Sun_Exposed)
GTEX-QEL4-0226	male	50-59	Lower leg (Sun_Exposed)
GTEX-QESD-1426	male	20-29	Lower leg (Sun_Exposed)
GTEX-QLQ7-1626	male	60-69	Lower leg (Sun_Exposed)
GTEX-QLQW-1126	male	30-39	Lower leg (Sun_Exposed)
GTEX-QV44-1926	male	50-59	Lower leg (Sun_Exposed)
GTEX-QVJO-1626	female	60-69	Lower leg (Sun_Exposed)
GTEX-R3RS-0126	female	40-49	Lower leg (Sun_Exposed)
GTEX-R55D-0226	male	50-59	Lower leg (Sun_Exposed)
GTEX-R55E-0126	male	20-29	Lower leg (Sun_Exposed)
GTEX-R55F-0126	male	50-59	Lower leg (Sun_Exposed)
GTEX-R55G-2526	female	40-49	Lower leg (Sun_Exposed)
GTEX-RM2N-1426	male	50-59	Lower leg (Sun_Exposed)
GTEX-RN64-0126	male	50-59	Lower leg (Sun_Exposed)
GTEX-RNOR-0126	female	50-59	Lower leg (Sun_Exposed)
GTEX-RTLS-0126	female	60-69	Lower leg (Sun_Exposed)
GTEX-RU72-0926	female	50-59	Lower leg (Sun_Exposed)
GTEX-RUSQ-1526	male	50-59	Lower leg (Sun_Exposed)
GTEX-RVPU-2226	male	50-59	Lower leg (Sun_Exposed)
GTEX-RWS6-2026	female	60-69	Lower leg (Sun_Exposed)
GTEX-RWSA-0126	male	40-49	Lower leg (Sun_Exposed)
GTEX-S32W-2126	female	50-59	Lower leg (Sun_Exposed)
GTEX-S341-1726	female	40-49	Lower leg (Sun_Exposed)
GTEX-S3XE-1726	male	50-59	Lower leg (Sun_Exposed)
GTEX-S4UY-0126	female	40-49	Lower leg (Sun_Exposed)
GTEX-S7PM-0126	male	60-69	Lower leg (Sun_Exposed)
GTEX-S7SE-0126	male	50-59	Lower leg (Sun_Exposed)
GTEX-S7SF-1626	female	20-29	Lower leg (Sun_Exposed)
GTEX-S95S-1226	male	60-69	Lower leg (Sun_Exposed)
GTEX-SIU7-1726	male	50-59	Lower leg (Sun_Exposed)
GTEX-SIU8-0126	male	50-59	Lower leg (Sun_Exposed)
GTEX-SJXC-0126	male	60-69	Lower leg (Sun_Exposed)
GTEX-SN8G-0126	female	50-59	Lower leg (Sun_Exposed)
GTEX-SNMC-1226	male	20-29	Lower leg (Sun_Exposed)
GTEX-SUCS-1926	male	70-79	Lower leg (Sun_Exposed)
GTEX-T2IS-0126	female	20-29	Lower leg (Sun_Exposed)
GTEX-T2YK-0526	male	50-59	Lower leg (Sun_Exposed)
GTEX-T5JC-0426	male	20-29	Lower leg (Sun_Exposed)
GTEX-T5JW-1626	female	20-29	Lower leg (Sun_Exposed)
GTEX-T6MN-0126	male	50-59	Lower leg (Sun_Exposed)
GTEX-T6MO-1626	female	40-49	Lower leg (Sun_Exposed)
GTEX-TKQ1-1026	male	30-39	Lower leg (Sun_Exposed)
GTEX-TMKS-0126	male	50-59	Lower leg (Sun_Exposed)
GTEX-TML8-1926	female	40-49	Lower leg (Sun_Exposed)
GTEX-TMMY-0226	female	40-49	Lower leg (Sun_Exposed)
GTEX-TMZS-0126	male	60-69	Lower leg (Sun_Exposed)
GTEX-TSE9-0126	female	60-69	Lower leg (Sun_Exposed)
GTEX-U3ZH-2026	male	30-39	Lower leg (Sun_Exposed)
GTEX-U3ZM-1526	male	40-49	Lower leg (Sun_Exposed)
GTEX-U3ZN-2326	female	30-39	Lower leg (Sun_Exposed)
GTEX-U412-0426	male	60-69	Lower leg (Sun_Exposed)
GTEX-U4B1-1826	male	40-49	Lower leg (Sun_Exposed)
GTEX-U8T8-0126	male	60-69	Lower leg (Sun_Exposed)
GTEX-U8XE-0326	male	30-39	Lower leg (Sun_Exposed)
GTEX-UJHI-1526	female	50-59	Lower leg (Sun_Exposed)
GTEX-UPIC-1626	female	20-29	Lower leg (Sun_Exposed)
GTEX-UPJH-0326	male	50-59	Lower leg (Sun_Exposed)
GTEX-UPK5-0726	male	40-49	Lower leg (Sun_Exposed)
GTEX-V1D1-2226	male	50-59	Lower leg (Sun_Exposed)
GTEX-VJWN-0126	female	50-59	Lower leg (Sun_Exposed)
GTEX-VJYA-1126	male	60-69	Suprapubic (Sun_Exposed)
GTEX-VUSG-2526	male	50-59	Lower leg (Sun_Exposed)
GTEX-W5WG-1826	female	50-59	Lower leg (Sun_Exposed)
GTEX-WFG8-2226	male	20-29	Lower leg (Sun_Exposed)
GTEX-WFON-2126	male	40-49	Lower leg (Sun_Exposed)
GTEX-WH7G-2326	male	40-49	Lower leg (Sun_Exposed)
GTEX-WI4N-1026	female	40-49	Suprapubic (Sun_Exposed)
GTEX-WOFL-0126	male	60-69	Lower leg (Sun_Exposed)
GTEX-WQUQ-0426	male	60-69	Lower leg (Sun_Exposed)
GTEX-WRHK-1426	female	20-29	Lower leg (Sun_Exposed)
GTEX-WVJS-0126	male	50-59	Lower leg (Sun_Exposed)
GTEX-WXYG-2326	female	50-59	Lower leg (Sun_Exposed)
GTEX-WY7C-2326	male	50-59	Lower leg (Sun_Exposed)
GTEX-WYBS-0126	female	60-69	Suprapubic (Sun_Exposed)
GTEX-WYJK-0126	male	50-59	Suprapubic (Sun_Exposed)
GTEX-WYVS-2126	female	40-49	Lower leg (Sun_Exposed)
GTEX-WZTO-0126	male	40-49	Lower leg (Sun_Exposed)
GTEX-X261-0126	male	50-59	Lower leg (Sun_Exposed)
GTEX-X4EO-0326	female	60-69	Suprapubic (Sun_Exposed)
GTEX-X4EP-0126	female	60-69	Suprapubic (Sun_Exposed)
GTEX-X4XX-0126	male	60-69	Lower leg (Sun_Exposed)
GTEX-X4XY-0226	male	60-69	Lower leg (Sun_Exposed)
GTEX-X585-0226	male	50-59	Suprapubic (Sun_Exposed)
GTEX-X5EB-2226	male	40-49	Lower leg (Sun_Exposed)
GTEX-X62O-0126	male	50-59	Lower leg (Sun_Exposed)
GTEX-X638-0126	female	70-79	Lower leg (Sun_Exposed)
GTEX-X88G-0126	male	30-39	Lower leg (Sun_Exposed)
GTEX-X8HC-0126	female	50-59	Suprapubic (Sun_Exposed)
GTEX-XAJ8-0826	male	40-49	Suprapubic (Sun_Exposed)
GTEX-XBED-2226	male	60-69	Lower leg (Sun_Exposed)
GTEX-XBEW-0626	male	40-49	Suprapubic (Sun_Exposed)
GTEX-XMD2-0126	female	60-69	Suprapubic (Sun_Exposed)
GTEX-XOTO-0126	male	50-59	Suprapubic (Sun_Exposed)
GTEX-XPVG-2626	male	50-59	Lower leg (Sun_Exposed)
GTEX-XQ3S-1526	male	20-29	Lower leg (Sun_Exposed)
GTEX-XQ8I-0426	male	50-59	Suprapubic (Sun_Exposed)
GTEX-XUJ4-2426	female	60-69	Lower leg (Sun_Exposed)
GTEX-XUW1-0426	female	50-59	Suprapubic (Sun_Exposed)
GTEX-XUYS-0126	male	50-59	Lower leg (Sun_Exposed)
GTEX-XUZC-1726	female	30-39	Lower leg (Sun_Exposed)
GTEX-XV7Q-2526	female	40-49	Lower leg (Sun_Exposed)
GTEX-XXEK-2226	male	50-59	Lower leg (Sun_Exposed)
GTEX-XYKS-2126	female	60-69	Lower leg (Sun_Exposed)
GTEX-Y111-0126	male	50-59	Suprapubic (Sun_Exposed)
GTEX-Y114-2426	female	50-59	Lower leg (Sun_Exposed)
GTEX-Y3I4-2126	male	50-59	Lower leg (Sun_Exposed)
GTEX-Y3IK-2426	female	50-59	Lower leg (Sun_Exposed)
GTEX-Y5LM-1926	female	40-49	Lower leg (Sun_Exposed)
GTEX-Y5V5-2326	female	60-69	Lower leg (Sun_Exposed)
GTEX-Y5V6-2426	male	60-69	Lower leg (Sun_Exposed)
GTEX-Y8DK-0126	male	60-69	Lower leg (Sun_Exposed)
GTEX-Y8E4-0626	male	40-49	Suprapubic (Sun_Exposed)
GTEX-Y8LW-1826	female	50-59	Lower leg (Sun_Exposed)
GTEX-YB5E-2026	male	40-49	Lower leg (Sun_Exposed)
GTEX-YB5K-2126	female	40-49	Lower leg (Sun_Exposed)
GTEX-YEC4-2126	male	40-49	Lower leg (Sun_Exposed)
GTEX-YF7O-2326	male	50-59	Lower leg (Sun_Exposed)
GTEX-YFC4-0126	female	40-49	Lower leg (Sun_Exposed)
GTEX-YJ89-0126	male	60-69	Lower leg (Sun_Exposed)
GTEX-YJ8A-0426	male	20-29	Lower leg (Sun_Exposed)
GTEX-Z93S-0126	male	50-59	Suprapubic (Sun_Exposed)
GTEX-Z93T-0126	male	50-59	Lower leg (Sun_Exposed)
GTEX-Z9EW-1626	male	40-49	Lower leg (Sun_Exposed)
GTEX-ZAB4-0226	male	40-49	Suprapubic (Sun_Exposed)
GTEX-ZAB5-1826	male	50-59	Suprapubic (Sun_Exposed)
GTEX-ZAJG-0126	female	50-59	Suprapubic (Sun_Exposed)
GTEX-ZAK1-0126	female	50-59	Suprapubic (Sun_Exposed)
GTEX-ZC5H-0226	female	40-49	Suprapubic (Sun_Exposed)
GTEX-ZDTS-0126	male	60-69	Suprapubic (Sun_Exposed)
GTEX-ZDTT-2726	male	60-69	Lower leg (Sun_Exposed)
GTEX-ZDXO-3026	male	60-69	Suprapubic (Sun_Exposed)
GTEX-ZDYS-2026	male	50-59	Suprapubic (Sun_Exposed)
GTEX-ZE7O-0126	female	50-59	Suprapubic (Sun_Exposed)
GTEX-ZE9C-2726	male	60-69	Lower leg (Sun_Exposed)
GTEX-ZEX8-2426	male	50-59	Lower leg (Sun_Exposed)
GTEX-ZF28-0126	male	60-69	Lower leg (Sun_Exposed)
GTEX-ZF2S-2326	female	50-59	Lower leg (Sun_Exposed)
GTEX-ZGAY-0526	female	40-49	Lower leg (Sun_Exposed)
GTEX-ZP4G-2426	female	20-29	Lower leg (Sun_Exposed)
GTEX-ZPIC-1726	female	40-49	Lower leg (Sun_Exposed)
GTEX-ZQG8-1626	female	60-69	Suprapubic (Sun_Exposed)
GTEX-ZQUD-1426	male	30-39	Lower leg (Sun_Exposed)
GTEX-ZT9W-2426	male	50-59	Lower leg (Sun_Exposed)
GTEX-ZTPG-0326	female	20-29	Lower leg (Sun_Exposed)
GTEX-ZTSS-1926	male	40-49	Lower leg (Sun_Exposed)
GTEX-ZTX8-1426	male	20-29	Lower leg (Sun_Exposed)
GTEX-ZU9S-0226	male	30-39	Suprapubic (Sun_Exposed)
GTEX-ZUA1-0126	male	40-49	Suprapubic (Sun_Exposed)
GTEX-ZV68-0126	female	50-59	Lower leg (Sun_Exposed)
GTEX-ZV6S-2326	female	40-49	Lower leg (Sun_Exposed)
GTEX-ZVE2-0226	male	50-59	Suprapubic (Sun_Exposed)
GTEX-ZVT2-2526	female	50-59	Lower leg (Sun_Exposed)
GTEX-ZVT3-0126	female	60-69	Lower leg (Sun_Exposed)
GTEX-ZVT4-0126	female	50-59	Suprapubic (Sun_Exposed)
GTEX-ZVTK-0426	male	20-29	Lower leg (Sun_Exposed)
GTEX-ZVZO-0126	male	40-49	Lower leg (Sun_Exposed)
GTEX-ZVZP-2426	male	50-59	Lower leg (Sun_Exposed)
GTEX-ZVZQ-0326	female	60-69	Lower leg (Sun_Exposed)
GTEX-ZWKS-0126	male	30-39	Suprapubic (Sun_Exposed)
GTEX-ZXES-1826	female	30-39	Lower leg (Sun_Exposed)
GTEX-ZXG5-0126	male	60-69	Suprapubic (Sun_Exposed)
GTEX-ZY6K-1826	male	50-59	Lower leg (Sun_Exposed)
GTEX-ZYFC-0226	male	50-59	Suprapubic (Sun_Exposed)
GTEX-ZYFD-0126	male	50-59	Suprapubic (Sun_Exposed)
GTEX-ZYFG-2326	female	60-69	Lower leg (Sun_Exposed)
GTEX-ZYT6-0226	male	30-39	Suprapubic (Sun_Exposed)
GTEX-ZYW4-0126	male	60-69	Suprapubic (Sun_Exposed)
GTEX-ZYY3-0126	female	60-69	Suprapubic (Sun_Exposed)
GTEX-ZZ64-1726	male	20-29	Lower leg (Sun_Exposed)
GTEX-ZZPT-0226	male	50-59	Lower leg (Sun_Exposed)

## Sheet: Table S1-2
Supplementary Table S1-2. The cohort demographics of the slides used in classification analyses.
Slide_id	Sex	Age	Body site	Disease
NP2404041	Male	91	Back	Bullous pemphigoid
NP2403577	Male	88	Right Foot	Bullous pemphigoid
NP2403422	Male	88	Right Forearm	Bullous pemphigoid
NP2402681	Male	78	Left Lower Leg	Bullous pemphigoid
NP2401525	Male	69	Right Waist	Bullous pemphigoid
NP2400544	Male	84	Left Upper Limb	Bullous pemphigoid
NP2400105	Male	91	Forearm	Bullous pemphigoid
NP2313256	Male	5	Abdomen	Bullous pemphigoid
NP2312365	Female	78	Right Upper Limb	Bullous pemphigoid
NP2312315	Female	79	Abdomen	Bullous pemphigoid
NP2312118	Male	45	Right Hand Finger	Bullous pemphigoid
NP2311846	Female	34	Upper Limb	Bullous pemphigoid
NP2311844	Female	76	Buttocks	Bullous pemphigoid
NP2311843	Female	70	Neck	Bullous pemphigoid
NP2310570	Female	92	Right Upper Limb	Bullous pemphigoid
NP2309248	Male	58	Right Upper Limb	Bullous pemphigoid
NP2308549	Male	56	Left Lower Leg	Bullous pemphigoid
NP2308071	Male	58	Abdomen	Bullous pemphigoid
NP68420-2	Female	44	Clitoris	Lichen planus
NP68314	Male	45	Pelma	Lichen planus
NP68314-2	Female	45	Head	Lichen planus
NP67593	Male	34	Glans Penis	Lichen planus
NP67593-2	Male	52	Lower Leg	Lichen planus
NP58172	Female	56	Vulva	Lichen planus
NP67459	Female	59	Face	Lichen planus
NP58019	Female	50	Lips	Lichen planus
NP58019-2	Female	54	Lips	Lichen planus
NP67315	Male	55	Lower Leg	Lichen planus
NP67315-2	Male	14	Upper Limb	Lichen planus
NP67256	Female	71	Lips	Lichen planus
NP67256-2	Male	36	Neck	Lichen planus
NP67212	Male	45	Lips	Lichen planus
NP67212-2	Male	50	Abdomen	Lichen planus
NP67130	Male	65	Hand	Lichen planus
NP67130-2	Male	66	Hand	Lichen planus
NP68558	Female	35	Abdomen	Lichen planus
NP2400089-1	Male	22	Thigh	Cutaneous amyloidosis
NP2313155	Male	55	Wrist	Cutaneous amyloidosis
NP2313458	Male	38	Back	Cutaneous amyloidosis
NP2313604	Male	71	Lower Leg	Cutaneous amyloidosis
NP2401362	Male	66	Lower Leg	Cutaneous amyloidosis
NP2400089-2	Male	22	Thigh	Cutaneous amyloidosis
NP2402810	Female	41	Lower Leg	Cutaneous amyloidosis
NP2406705	Female	44	Thigh	Cutaneous amyloidosis
NP2406648	Female	27	Back	Cutaneous amyloidosis
NP2406475	Female	57	Lower Leg	Cutaneous amyloidosis
NP2406104	Female	42	Abdomen	Cutaneous amyloidosis
NP2405701	Male	34	Lower Leg	Cutaneous amyloidosis
NP2406918	Female	33	Upper Limb	Cutaneous amyloidosis
NP2404689-1	Female	34	Back	Cutaneous amyloidosis
NP2404689-2	Female	34	Back	Cutaneous amyloidosis
NP2404420	Male	44	Back	Cutaneous amyloidosis
NP2404492	Male	14	Lower Leg	Cutaneous amyloidosis
NP2403347	Male	28	Upper Limb	Cutaneous amyloidosis
NP2303847	Male	20	Thigh	Atopic dermatitis
NP2310077	Male	24	Abdomen	Atopic dermatitis
NP2311193	Male	36	Waist	Atopic dermatitis
NP2312077	Male	35	Back	Atopic dermatitis
NP2403805	Female	30	Neck	Atopic dermatitis
NP2403862	Male	47	Back	Atopic dermatitis
NP2404517	Male	24	Back	Atopic dermatitis
NP2404837	Male	27	Upper Limb	Atopic dermatitis
NP2405049	Male	20	Forearm	Atopic dermatitis
NP2405416	Male	34	Back	Atopic dermatitis
NP2406308	Male	21	Forearm	Atopic dermatitis
NP2406469	Male	24	Upper Limb	Atopic dermatitis
NP2406818	Male	31	Upper Limb	Atopic dermatitis
NP2407029	Female	29	Wrist	Atopic dermatitis
NP2407114	Male	44	Left Forearm	Atopic dermatitis
NP2310326	Female	34	Right Upper Limb	Atopic dermatitis
NP2310777	Male	28	Lower Leg	Atopic dermatitis
NP2310817	Female	36	Back	Atopic dermatitis

## Sheet: Table S1-3
Supplementary Table S1-3. The detailed information of human samples in Immunohistochemistry (IHC) staining experiments
Sample id	Age	Body site
307	35	Lower eyelid
372	25	Upper eyelid
373	28	Upper eyelid
464	75	Eyelid
502	45	Lower eyelid
529	48	Lower eyelid
612	56	Eyelid
614	69	Outer canthus
615	30	Lower eyelid
618	24	Eyelid
